# Supplementary material for: Cortical gene expression architecture links healthy neurodevelopment to the imaging, transcriptomics and genetics of autism and schizophrenia
Source: Nat Neurosci. 2024 Apr 22;27(6):1075–86. doi: 10.1038/s41593-024-01624-4 (PMC11156586; doi:10.1038/s41593-024-01624-4)
Supplement: Supplementary file 3 — Supplementary Tables 1–4 [file 41593_2024_1624_MOESM3_ESM.xlsx]

## Sheet: Index
Sheet	Description
1a	Region scores of DME components C1-C3 in HCP-MMP left hemisphere regions
1b	Gene weights (Pearson's correlations) for DME components C1-C3
2	Gene Ontology Biological Process enrichments for C1-C3 (FDR 5% threshold)
3	Region scores of normative cortical maps in HCP-MMP left hemisphere regions (see below)
4	Region scores of disorder cortical maps in Desikan-Killiany left hemisphere regions (see below)
References for normative cortical maps in sheet 3
Name	Description	Reference
FC	Functional connectivity strength	Paquola, C. et al. Shifts in myeloarchitecture characterise adolescent development of cortical gradients. Elife 8, (2019).
MEG Theta	MEG theta-band power	Larson-Prior, L. J. et al. Adding dynamics to the Human Connectome Project with MEG. Neuroimage 80, 190–201 (2013).
Delta MT	14-26y change in magnetization transfer	Whitaker, K. J. *, Vértes, P. E. *. et al. Adolescence is associated with genomically patterned consolidation of the hubs of the human brain connectome. Proc. Natl. Acad. Sci. U. S. A. 113, 9105–9110 (2016).
T1/T2	T1w/T2w ratio	Glasser, M. F. & Van Essen, D. C. Mapping human cortical areas in vivo based on myelin content as revealed by T1- and T2-weighted MRI. J. Neurosci. 31, 11597–11616 (2011).
CT	Cortical thickness	Van Essen, D. C. et al. The WU-Minn Human Connectome Project: an overview. Neuroimage 80, 62–79 (2013).
AG	Aerobic glycolysis	Vaishnavi, S. N. et al. Regional aerobic glycolysis in the human brain. Proc. Natl. Acad. Sci. U. S. A. 107, 17757–17762 (2010).
Evo Exp	Evolutionary expansion	Hill, J. et al. Similar patterns of cortical expansion during human development and evolution. Proc. Natl. Acad. Sci. U. S. A. 107, 13135–13140 (2010).
Ext	Externopyramidisation	Paquola, C. et al. A multi-scale cortical wiring space links cellular architecture and functional dynamics in the human brain. PLoS Biol. 18, e3000979 (2020).
Allom	Allometric scaling	Reardon, P. K. et al. Normative brain size variation and brain shape diversity in humans. Science 360, 1222–1227 (2018).
CBF	Cerebral blood flow	Satterthwaite, T. D. et al. Impact of puberty on the evolution of cerebral perfusion during adolescence. Proc. Natl. Acad. Sci. U. S. A. 111, 8643–8648 (2014).
NS PC1	Neurosynth PC1	Yarkoni, T., Poldrack, R. A., Nichols, T. E., Van Essen, D. C. & Wager, T. D. Large-scale automated synthesis of human functional neuroimaging data. Nat. Methods 8, 665–670 (2011).
fMRI G1	Functional MRI principal gradient	Margulies, D. S. et al. Situating the default-mode network along a principal gradient of macroscale cortical organization. Proc. Natl. Acad. Sci. U. S. A. 113, 12574–12579 (2016).
Reference for disorder cortical maps in sheet 4
Bethlehem, R. A. I. et al. Brain charts for the human lifespan. Nature 604, 525–533 (2022).

## Sheet: 1a
id	label	C1	C2	C3
1	V1	2.11982	-2.12658	-1.90624
4	V2	2.04968	-1.77465	-1.48802
5	V3	2.03459	-1.89922	-1.29971
6	V4	1.62739	-1.54254	-0.481029
8	4	1.26505	1.48317	-2.01269
9	3b	1.74928	-0.275968	-2.38493
10	FEF	0.368257	1.88931	-0.6051
12	55b	0.4828	2.3547	-0.750618
13	V3A	1.91991	-1.45037	-0.462053
14	RSC	0.721909	-0.189709	-0.611263
15	POS2	1.10879	-0.216248	1.10437
17	IPS1	1.41621	-0.773233	-1.25249
18	FFC	0.242453	-0.834913	0.980514
24	A1	1.65136	-0.869517	-2.01321
25	PSL	0.306326	0.0801489	1.44305
26	SFL	0.0287401	2.12081	-0.799246
27	PCV	0.699334	-0.087041	0.318983
28	STV	0.0657794	0.268597	1.22223
29	7Pm	1.09121	0.229198	0.999239
30	7m	1.28131	-0.508536	-0.261081
31	POS1	0.431596	-0.586021	0.949787
32	23d	-0.370347	0.368522	0.231774
34	d23ab	0.275246	-0.570716	-0.533362
35	31pv	0.738266	-0.358948	0.981597
37	5mv	0.537835	-0.525186	0.000562514
38	23c	-0.348488	0.541059	-0.102312
39	5L	0.636268	-0.0189605	-0.378372
40	24dd	0.596368	1.53721	-1.23113
41	24dv	-0.795523	0.53406	-1.0254
42	7AL	0.741185	-0.0426381	0.299829
43	SCEF	0.115479	2.00394	-0.709767
44	6ma	-0.15861	1.71433	-0.194956
45	7Am	0.695824	0.0554518	0.00287255
47	7PC	0.813902	0.368933	-0.666729
48	LIPv	1.15465	-0.0274385	0.252542
49	VIP	0.994745	0.0250941	-0.243914
50	MIP	1.13351	-0.233011	-0.283133
51	1	1.4597	0.540351	-0.947158
52	2	0.824311	-0.099565	0.601034
53	3a	1.66198	0.339338	-2.44577
54	6d	0.893187	2.00675	-2.13123
55	6mp	0.431796	2.28352	-1.73413
57	p24pr	-0.928528	0.912787	-0.633168
58	33pr	-1.42881	-0.0496454	-2.78558
59	a24pr	-1.40202	0.256796	-1.90789
60	p32pr	-0.536321	1.60723	-0.0323416
61	a24	-1.78353	-0.7073	-1.13563
62	d32	-1.14657	0.530745	-0.251643
63	8BM	-0.302671	1.6726	0.276361
64	p32	-1.30063	-0.0244311	-0.099058
65	10r	-0.689253	-0.149314	1.1028
67	8Av	0.0941117	1.81229	-0.292557
68	8Ad	-0.0613335	1.6556	0.30122
69	9m	-0.894909	0.776814	0.363474
70	8BL	-0.393233	1.56535	-0.263794
71	9p	-0.397937	1.13709	0.346929
73	8C	0.237653	1.66102	0.387967
74	44	-0.541113	0.986578	0.591855
75	45	-0.0694178	1.30351	1.06877
76	47l	-0.221666	1.15522	0.783125
77	a47r	-0.295599	0.452977	1.00361
81	IFSp	0.51272	1.16545	0.743866
82	IFSa	-0.00756506	0.976871	0.870515
83	p9-46v	0.488034	1.13808	0.552589
84	46	-0.205077	1.21754	1.11658
85	a9-46v	-0.0597116	0.420568	1.18979
86	9-46d	-0.205473	0.35715	0.350531
87	9a	-0.198648	0.202189	1.47317
88	10v	-1.06195	-0.0157088	0.16843
91	11l	-0.385418	0.135602	0.850507
92	13l	-0.792585	0.495807	0.831413
93	OFC	-1.38136	-0.213308	0.591556
94	47s	-1.36907	0.148217	0.329729
96	6a	0.0164825	2.0254	-0.399136
97	i6-8	0.339346	2.09207	-0.637006
99	43	0.0605445	1.23133	0.456744
100	OP4	0.385294	0.189014	-0.106414
103	52	-0.62903	-1.06821	0.0590845
106	PoI2	-1.90073	-1.06524	-1.585
107	TA2	-1.10954	-1.45865	0.45789
108	FOP4	-0.942078	0.837024	-0.0428578
109	MI	-1.80157	-0.269381	-0.58269
111	AVI	-0.733928	0.868481	0.361422
114	FOP3	-1.01573	-0.459449	-0.484843
116	PFt	0.419556	0.202306	-0.0675259
117	AIP	0.867587	0.244033	0.712819
118	EC	-1.24929	-0.446396	-2.63232
119	PreS	-0.972039	-1.56068	-1.85013
122	PeEc	-1.89753	-1.13488	-1.79621
123	STGa	-1.67905	-1.35494	-0.112937
124	PBelt	1.15972	-1.01663	-1.0448
125	A5	-0.239148	-0.211866	1.06523
126	PHA1	-1.03776	-1.12225	-1.65856
127	PHA3	-1.0698	-1.62325	0.473998
129	STSdp	0.31303	-0.13688	1.10988
130	STSvp	-0.27949	-0.218005	0.480786
131	TGd	-1.91967	-1.14717	-0.963958
132	TE1a	-1.02736	-0.680954	0.0772791
133	TE1p	-0.486711	-0.524575	1.25775
134	TE2a	-1.14875	-0.725128	0.321221
135	TF	-1.23339	-1.12073	0.712705
136	TE2p	-0.645895	-0.928075	1.33664
137	PHT	0.110202	-0.283273	1.02465
138	PH	0.671741	-0.909018	0.87196
139	TPOJ1	0.31783	-0.122166	1.22205
140	TPOJ2	0.49896	-0.363518	0.760373
142	DVT	1.16888	-0.827613	-0.462258
143	PGp	0.870676	-0.769742	0.339213
144	IP2	0.784308	0.288225	0.694913
145	IP1	1.18672	-0.265106	0.614338
146	IP0	1.14738	-1.01424	0.675557
147	PFop	-0.0307088	0.29377	1.14228
148	PF	0.319751	-0.0858031	1.27401
149	PFm	0.46303	0.0638665	1.39275
150	PGi	0.450226	-0.243449	0.824989
151	PGs	0.926055	-0.517758	1.21284
153	VMV1	1.25339	-1.47867	0.273599
154	VMV3	0.789818	-1.60424	0.658334
155	PHA2	-1.36757	-1.50374	0.571057
157	FST	1.03189	-0.939704	1.0995
159	LO3	1.15868	-0.634598	0.923011
161	31pd	0.95168	-0.0575174	-0.655238
162	31a	0.442642	-0.465405	0.866456
163	VVC	-0.235695	-0.784489	1.32693
164	25	-1.86944	-0.771493	-1.50997
165	s32	-1.40616	-0.402114	-0.0768455
166	pOFC	-1.63295	-0.259392	0.300028
167	PoI1	-1.74636	-1.08685	-0.586537
168	Ig	-0.105211	-0.355199	1.07907
171	p47r	-0.110096	0.751309	0.467674
172	TGv	-1.53811	-1.06663	-0.0945716
173	MBelt	1.12995	-1.0336	-0.442387
175	A4	0.288995	-0.226187	1.33994
176	STSva	-0.956539	-0.571406	0.270268
177	TE1m	-0.908623	-0.139802	0.810275
178	PI	-1.28303	-1.02593	-0.0447711
179	a32pr	-1.28057	0.677302	-1.40904

## Sheet: 1b
symbol	C1	C2	C3
A1BG	-0.80618	-0.13923	-0.0179453
A1BG-AS1	-0.624477	-0.0368372	0.377003
AAAS	0.600688	0.13935	-0.059783
AAED1	-0.722688	-0.00891485	-0.190452
AAGAB	-0.261363	0.554795	0.345862
AAK1	0.696934	0.031303	0.0573035
AARD	0.682204	-0.0638703	0.173568
AARS	0.515324	0.419405	0.26544
AASDH	0.530103	-0.460911	-0.130579
AATF	0.128272	0.621047	-0.226468
ABCA1	-0.475067	-0.393918	-0.306331
ABCA5	0.470675	-0.520884	0.126068
ABCA6	0.758862	-0.00755076	-0.315643
ABCA7	0.67401	0.15805	-0.0413748
ABCA9	0.750607	-0.118966	-0.116222
ABCB10	0.616818	-0.242678	0.0711168
ABCB6	-0.601014	0.290963	0.169324
ABCB7	0.690734	-0.163379	-0.312116
ABCC1	0.701203	0.0561447	-0.0910803
ABCC12	-0.245701	0.364184	0.678317
ABCC4	-0.547611	0.235953	-0.327021
ABCC5	0.379063	-0.584355	0.0414981
ABCC6	-0.554605	0.15989	0.221551
ABCC8	0.71804	-0.0015928	0.163831
ABCC9	0.0873938	0.458691	-0.394781
ABCD2	0.692173	-0.106467	-0.135977
ABCD4	0.282767	-0.162192	-0.302172
ABCG1	0.0746002	-0.561308	-0.185911
ABCG2	0.435885	0.307423	-0.382076
ABCG4	0.772968	0.350287	-0.0172966
ABCG5	-0.345511	0.612225	0.0157091
ABHD1	-0.611092	0.0541718	-0.227472
ABHD11	0.665233	-0.0961181	0.0727932
ABHD12	0.65307	0.475097	-0.334782
ABHD12B	-0.15099	0.757578	0.230571
ABHD13	0.611629	-0.245443	0.119013
ABHD17A	0.738654	-0.035942	-0.103113
ABHD17B	0.704713	-0.0237774	-0.291109
ABHD17C	-0.672878	-0.078215	0.177397
ABHD3	0.39827	-0.0022194	-0.40675
ABHD6	0.566454	0.351173	-0.332711
ABI1	-0.711483	0.0186244	0.172054
ABI2	-0.493068	-0.220296	0.292592
ABL2	0.481125	0.216589	0.256437
ABLIM1	0.041438	0.209388	-0.387985
ABLIM2	-0.770465	-0.070398	0.348898
ABLIM3	-0.819974	0.211392	0.0610588
ABR	-0.464958	-0.355782	0.131005
ABRACL	0.574115	0.0603323	0.400481
ABTB1	0.740267	0.397369	0.313677
ABTB2	0.64852	0.208664	-0.54308
ACADL	-0.775237	0.00308429	-0.0871692
ACADS	-0.468612	0.133669	-0.0637851
ACADSB	0.468582	-0.532813	-0.211304
ACAN	0.902674	0.204125	-0.265348
ACAP3	-0.266971	-0.604237	0.141225
ACAT2	-0.538244	0.586981	0.13871
ACER3	0.506856	0.257436	-0.167414
ACHE	0.219453	0.640585	0.0496234
ACKR1	-0.275737	-0.443442	0.34314
ACKR3	-0.776443	-0.0967587	0.00416406
ACO1	-0.0145484	-0.0671558	-0.494894
ACO2	-0.361799	0.399336	-0.231258
ACOT13	-0.195464	0.703104	-0.0879518
ACOT2	-0.88719	-0.0750707	0.0494269
ACOT8	-0.645595	0.492454	0.0957838
ACOX2	-0.558166	0.14415	-0.157809
ACOX3	-0.697291	0.159697	0.154895
ACP1	-0.817764	0.0467548	0.116155
ACSF2	-0.599917	-0.0142003	-0.127442
ACSF3	0.71306	0.176126	0.108135
ACSL1	0.106741	0.141991	-0.302203
ACSL3	0.6365	-0.0492024	0.435067
ACSL4	-0.799364	0.0668191	0.254746
ACSL6	0.887438	0.108465	-0.137812
ACSS2	0.601364	0.335672	-0.120453
ACSS3	-0.413934	0.119671	-0.117816
ACTA1	-0.480018	0.647602	0.150734
ACTB	-0.695997	0.137764	0.0661453
ACTC1	-0.579331	0.601819	0.113497
ACTG1	-0.820878	0.187039	0.0670287
ACTG1P4	-0.645898	0.14603	-0.124751
ACTL6A	-0.0672141	0.202074	-0.534985
ACTN1	-0.361735	-0.223504	0.502454
ACTN2	-0.19638	0.525941	0.473482
ACTN4	0.797543	0.11018	0.155255
ACTR10	-0.830757	0.200353	0.110524
ACTR1A	-0.647876	0.523114	0.198615
ACTR1B	0.742759	-0.153206	0.358555
ACTR3	-0.580923	0.232827	-0.045043
ACTR3B	-0.838705	0.0085646	0.140282
ACTR3C	-0.401546	0.141709	-0.442501
ACTR5	0.0793828	-0.596746	0.232772
ACVR1	0.406995	-0.0750268	-0.355438
ACVR1C	0.787949	0.149454	-0.142888
ACVR2A	-0.756948	-0.433757	0.147448
ACVR2B	-0.647248	-0.289032	0.211999
ACVRL1	0.331424	0.43216	-0.221013
ACY3	-0.495615	0.0800418	-0.292023
ACYP2	0.777656	0.302569	-0.167915
ADAD2	0.00392377	-0.113629	-0.272404
ADAL	0.380268	0.0732392	-0.297902
ADAM15	0.512131	-0.0582298	-0.472704
ADAM17	-0.0767501	-0.316433	-0.176955
ADAM20P1	0.451061	-0.153507	0.349376
ADAM22	0.833393	0.186453	0.196641
ADAM23	0.913952	0.291598	0.0755167
ADAM28	-0.596366	0.04441	-0.323292
ADAM8	0.563263	-0.401343	0.138299
ADAM9	0.574325	-0.348924	-0.0210096
ADAMTS13	0.735114	-0.2256	0.0618266
ADAMTS19	-0.673814	0.105003	-0.0686905
ADAMTS2	0.173967	0.460255	-0.0467016
ADAMTS3	-0.734213	0.157177	0.409166
ADAMTS4	0.231887	0.324179	-0.398948
ADAMTS5	0.764835	0.180135	0.142288
ADAMTS8	-0.535521	-0.100731	0.42753
ADAMTS9	-0.658824	0.30239	-0.390381
ADAMTSL1	0.439725	-0.516353	-0.0930849
ADAMTSL2	-0.437422	0.491211	-0.147596
ADAMTSL3	-0.341445	0.482072	-0.451051
ADAP2	-0.740861	0.0571726	-0.290175
ADARB2-AS1	0.130389	0.497195	-0.481853
ADCY1	0.506119	0.269086	-0.0140426
ADCY2	-0.68997	0.315283	0.133351
ADCY3	0.51141	-0.376605	0.047312
ADCY4	0.315659	0.400766	-0.25386
ADCY7	-0.632478	0.388204	0.331
ADCY8	0.10434	-0.275582	-0.488375
ADCY9	0.864669	-0.0313096	0.0815627
ADCYAP1	-0.0395917	0.261134	0.397816
ADCYAP1R1	-0.622342	-0.210413	-0.381864
ADD1	0.717362	-0.0526018	-0.0164286
ADGRA1	0.434421	0.18754	0.20221
ADGRA2	0.507951	0.106338	0.178252
ADGRA3	-0.67599	0.00798922	-0.290486
ADGRB3	-0.775604	0.0198854	0.329608
ADGRE5	0.0521101	0.248103	-0.348024
ADGRF5	-0.393922	0.233799	0.191503
ADGRG1	-0.785398	0.0171973	-0.0567342
ADGRG6	-0.371842	-0.149113	-0.188809
ADGRL2	0.595907	-0.435364	0.110535
ADGRL3	-0.737832	-0.24469	0.2405
ADGRL4	0.50822	0.247718	-0.156756
ADGRV1	-0.796174	-0.239802	-0.126719
ADH5	-0.721481	-0.0428143	-0.0142215
ADI1	-0.685682	-0.0600846	-0.293346
ADIPOR1	-0.737751	-0.046463	-0.0788063
ADIRF	-0.820695	-0.133631	-0.289053
ADK	-0.461087	0.456656	0.0147187
ADM	0.716026	0.0983772	-0.24879
ADM5	-0.780076	-0.142571	0.246118
ADNP	-0.298223	-0.15396	0.531416
ADNP2	0.37281	-0.133003	0.195999
ADO	0.798424	0.068286	0.160312
ADORA2B	-0.59968	0.00174899	-0.199156
ADPRHL1	0.553623	0.630778	0.207272
ADPRHL2	-0.432454	0.395456	0.0478182
ADRA1A	-0.182815	0.0633098	-0.381303
ADRA1B	-0.749206	0.330011	0.061778
ADRA1D	0.462805	0.528911	0.366969
ADRA2A	0.100541	0.303578	0.0149274
ADRA2C	-0.740689	-0.0110566	0.00536815
ADRB1	0.585432	-0.414929	0.379944
ADRB2	-0.715428	0.17733	-0.266234
ADSSL1	0.627085	0.357046	-0.346417
ADTRP	-0.648749	0.506114	0.290703
AEBP1	-0.426019	0.247454	-0.313061
AEBP2	0.526144	-0.286924	0.222534
AFAP1L1	0.504845	0.413846	0.147849
AFAP1L2	0.100167	0.229323	0.195607
AFDN	-0.412724	0.0997615	-0.530353
AFDN-DT	-0.216935	0.0867842	-0.61948
AFF1	0.624124	-0.183107	-0.381948
AFF2	-0.492413	-0.148266	-0.0410819
AFTPH	0.73766	-0.0124064	0.202616
AGA	-0.556978	0.285485	-0.381192
AGAP1	-0.150659	-0.722507	-0.0675167
AGAP2	-0.738353	-0.190027	0.0545385
AGAP3	-0.55555	0.0347118	0.10003
AGFG2	-0.312454	0.118019	-0.309221
AGK	0.232349	-0.236321	0.335354
AGMAT	-0.0894602	0.766319	0.00581243
AGO1	0.929022	-0.150052	0.0244101
AGO3	0.467749	-0.33723	-0.358459
AGO4	0.303303	-0.709826	0.178541
AGPAT2	-0.604201	0.274655	0.353221
AGPAT3	0.729575	0.314517	0.0643378
AHCY	-0.621664	0.107437	-0.0170265
AHI1	0.839221	-0.358179	0.117371
AHNAK	-0.839243	-0.130845	-0.199725
AHNAK2	-0.0937548	0.890385	0.126306
AHR	-0.488174	-0.372131	0.0358742
AHRR	-0.844323	-0.18537	0.153499
AHSG	-0.296998	0.00513213	0.35234
AIF1	-0.717437	0.104921	-0.182323
AIFM2	-0.58092	-0.0220985	0.235367
AIFM3	0.793427	0.06758	-0.1988
AIG1	-0.430801	0.13265	-0.0397789
AIM2	-0.296455	-0.427775	-0.27865
AIP	0.413745	0.139209	0.0985759
AIRE	0.0443933	0.666994	-0.335311
AJAP1	-0.488637	-0.489178	0.153627
AK1	0.542942	0.296208	-0.127981
AK2	0.709035	0.373441	-0.303961
AK4	-0.848717	-0.126823	-0.0869621
AK5	-0.602896	-0.0375897	0.229785
AK9	0.488147	0.429209	-0.104387
AKAIN1	0.698099	0.293538	-0.0150419
AKAP1	0.274542	-0.272579	-0.123858
AKAP10	0.332771	-0.144408	0.378963
AKAP12	0.420023	0.714772	0.0515742
AKAP13	0.322815	-0.444665	0.219391
AKAP14	-0.865681	-0.224931	-0.0358023
AKAP17A	0.289483	-0.287298	-0.214626
AKAP5	-0.698625	-0.337663	0.309592
AKAP7	0.156838	-0.693251	-0.167122
AKAP8	-0.46865	0.651486	0.325993
AKIRIN2	-0.876362	-0.0355406	0.254248
AKR1C1	-0.210661	0.686655	-0.207032
AKR1C3	-0.377054	0.660874	-0.123578
AKR1C4	-0.189116	0.718185	-0.186161
AKR7A2	-0.692666	0.180768	-0.244567
AKR7A2P1	-0.652665	0.165697	-0.159278
AKR7A3	-0.694512	0.231268	-0.195842
AKR7L	-0.744615	0.209878	-0.209886
AKT1S1	0.532001	0.282383	-0.331906
AKT3	0.703068	-0.0979824	0.0892357
ALCAM	-0.657382	-0.165954	-0.327446
ALDH1A1	0.562538	0.180149	0.037548
ALDH1A3	0.918092	-0.00599636	0.0597148
ALDH1B1	0.583488	0.54546	-0.108818
ALDH1L1	-0.467786	-0.102792	-0.108823
ALDH2	-0.690218	0.0416938	-0.155926
ALDH3A2	-0.414072	-0.0470126	0.401566
ALDH4A1	-0.475378	-0.10454	-0.133764
ALDH6A1	-0.466088	0.060867	-0.299166
ALDH7A1	-0.608591	-0.137375	-0.232555
ALDH9A1	-0.735743	0.0235046	-0.296101
ALDOC	0.443589	0.577209	-0.145525
ALG10	0.00842637	-0.485024	0.094475
ALG10B	0.159606	-0.41617	0.258231
ALG2	0.535194	-0.211194	-0.192423
ALG3	0.455048	0.208944	-0.0526632
ALG5	-0.364841	0.247355	-0.389553
ALG8	-0.645237	-0.0751787	-0.19699
ALK	-0.511254	0.0637336	-0.275972
ALKAL2	-0.902128	0.0385554	-0.170984
ALKBH2	0.459888	0.186887	0.104696
ALKBH7	-0.535738	0.453875	-0.102891
ALKBH8	0.578002	-0.340913	0.124571
ALOX5	-0.677418	0.0578356	-0.264222
ALOX5AP	-0.551248	0.137184	-0.261197
ALPK1	-0.0246014	-0.00050701	-0.373106
ALPL	-0.627035	0.322947	0.313424
ALS2	0.459635	-0.318022	0.291697
ALS2CL	0.299368	0.27395	0.444436
ALS2CR12	0.106294	-0.441446	-0.237495
ALX3	0.757793	-0.140437	-0.163237
ALYREF	-0.759073	-0.0501317	-0.0885369
AMD1	0.646263	-0.416552	-0.084313
AMDHD1	-0.0357011	0.716909	0.00472489
AMER1	0.654138	0.326179	0.0739203
AMH	0.547069	-0.0923353	0.110755
AMIGO2	-0.884504	0.251763	0.124904
AMMECR1	0.732462	-0.366969	-0.0691325
AMN1	-0.660118	0.268018	0.159673
AMPD3	0.511694	0.183967	-0.333189
AMT	0.406454	-0.571133	0.0399242
AMY2A	0.0732996	-0.667166	0.0215694
AMZ1	-0.71821	-0.180932	-0.260794
AMZ2P1	-0.61558	-0.046109	0.254555
ANAPC1	0.462626	-0.268641	0.112807
ANAPC10	0.454616	-0.284351	-0.0325079
ANAPC11	-0.592074	0.309142	0.0699477
ANAPC4	0.251324	-0.62552	-0.0127373
ANG	-0.438999	0.147277	-0.308864
ANGEL1	0.113603	0.577882	-0.156587
ANGEL2	0.128336	-0.520092	0.0385162
ANGPT1	-0.447205	0.216897	-0.496385
ANGPTL2	0.487177	0.11387	-0.265993
ANGPTL4	-0.502749	0.105525	-0.269987
ANGPTL8	0.54281	0.118031	0.483096
ANK1	0.953919	0.148982	-0.0360122
ANK3	-0.853901	-0.195017	0.0552295
ANKDD1A	-0.58494	-0.389204	-0.245985
ANKH	0.865547	0.0835644	0.0143663
ANKLE2	-0.729862	0.182046	0.101096
ANKRA2	-0.509035	-0.332883	-0.274031
ANKRD13A	0.579339	-0.210264	-0.424566
ANKRD16	0.359261	-0.50108	0.0499024
ANKRD18A	0.0240929	-0.0646801	-0.670732
ANKRD18B	-0.0937535	-0.541429	-0.271436
ANKRD18CP	0.301606	-0.410473	-0.272802
ANKRD18DP	0.26769	0.104926	-0.37719
ANKRD19P	-0.848287	-0.103313	-0.131091
ANKRD2	0.568074	0.401818	0.265399
ANKRD20A11P	0.190479	-0.496041	0.103939
ANKRD20A12P	0.537114	-0.0870257	-0.166169
ANKRD20A4-ANKRD20A20P	0.680002	-0.0232846	-0.257476
ANKRD20A5P	0.00200093	-0.653686	0.161663
ANKRD20A8P	0.67362	-0.142149	-0.0696541
ANKRD20A9P	0.521923	-0.251663	-0.0787597
ANKRD24	0.59541	0.0260633	0.52482
ANKRD26	0.497315	-0.528901	0.170555
ANKRD27	0.211238	0.681297	0.14662
ANKRD28	-0.14024	0.301975	0.429133
ANKRD29	0.860205	0.270363	-0.123805
ANKRD30B	-0.596693	0.161112	0.51008
ANKRD30BL	-0.518889	0.0442885	0.233951
ANKRD30BP2	-0.633659	-0.312859	0.190944
ANKRD33B	0.566441	-0.324663	0.445688
ANKRD34C	0.74331	0.327141	0.192022
ANKRD36BP2	-0.230908	-0.639257	-0.227703
ANKRD37	0.710529	0.105011	-0.068531
ANKRD42	0.589891	0.28154	-0.129688
ANKRD45	-0.155112	-0.620229	-0.262333
ANKRD49	0.164049	-0.648223	0.128215
ANKRD50	-0.798819	0.0528921	0.113913
ANKRD54	-0.626431	-0.181326	-0.25579
ANKRD55	-0.504294	0.0743381	0.316203
ANKRD6	-0.946034	-0.0923994	0.0365182
ANKRD62	0.779559	-0.0603702	-0.21992
ANKRD65	0.586982	-0.288237	0.132187
ANKRD9	0.727782	0.132652	-0.175439
ANKS1A	0.698414	-0.0392511	-0.0937573
ANKS1B	0.216082	-0.738044	0.181953
ANKS3	0.624538	-0.319324	0.0370482
ANKS6	0.867914	-0.0462648	-0.0971577
ANKZF1	0.509042	-0.329875	0.0506318
ANLN	0.141192	0.166369	-0.465437
ANO10	-0.534018	-0.0274842	-0.0244714
ANO2	-0.608888	-0.0175059	-0.110813
ANO3	-0.79592	0.298749	0.221246
ANO4	0.392167	0.113278	-0.365873
ANO5	0.687882	0.275366	0.389121
ANO7	0.307053	0.398601	-0.0704072
ANOS1	-0.71765	-0.0887733	-0.111156
ANP32A	0.198416	-0.34808	-0.4386
ANP32E	-0.679437	-0.0259567	-0.131904
ANTXR1	0.637635	-0.354499	-0.101929
ANTXR2	0.191748	0.0529688	-0.292604
ANXA1	-0.366203	0.22237	-0.15016
ANXA11	-0.702744	-0.480824	0.0914939
ANXA2	-0.523582	0.123012	-0.465587
ANXA2P3	0.490971	-0.332351	0.44108
ANXA3	0.489957	0.468876	-0.141721
ANXA4	-0.0822908	0.63721	-0.44978
ANXA5	0.424344	0.144311	-0.644211
ANXA6	0.639684	0.328023	0.177343
AP1G2	0.197056	-0.542418	0.258239
AP1S1	-0.638139	0.0901408	0.209455
AP1S2	0.610289	0.165393	0.100697
AP2A2	-0.808145	0.0171005	0.220764
AP2B1	-0.765077	0.0700513	-0.0481681
AP2S1	-0.624954	0.0883149	0.147771
AP3B2	-0.691112	0.0580352	0.407764
AP3M2	-0.710778	0.243031	0.441167
AP3S1	-0.888889	0.206344	0.058584
AP4E1	0.605537	0.0851691	-0.104769
AP5M1	0.477448	0.242151	-0.0196496
AP5S1	-0.600033	-0.110024	-0.117024
APAF1	-0.718642	-0.294429	-0.122632
APBA1	-0.528473	-0.222572	0.238919
APBB1IP	-0.708559	-0.0549054	-0.265923
APBB2	0.247942	0.413191	-0.240594
APCDD1	-0.611126	0.0364251	-0.28768
APEH	-0.400116	0.617451	0.363271
APEX2	-0.371569	0.435104	0.180583
API5	0.390999	-0.0964304	0.302904
APIP	0.66773	-0.10998	-0.385847
APLN	-0.658181	0.00645252	-0.542023
APLNR	-0.637035	0.0251722	-0.43985
APMAP	-0.64265	0.185995	0.328066
APOC1	-0.649948	-0.391488	0.0313956
APOE	-0.666019	-0.203691	-0.154892
APOL1	0.660402	0.31843	0.201666
APOL2	0.851304	0.335067	0.140484
APOLD1	0.340264	0.360647	-0.271577
APOM	-0.650766	0.133351	-0.300698
APOPT1	-0.767552	0.0809964	0.0343284
APPBP2	0.529813	0.194064	0.0896036
APRT	-0.530241	0.281576	0.154142
APTR	-0.852733	-0.0988024	-0.139325
AQP1	-0.435215	0.166351	-0.465291
AQP4	-0.691537	0.0012636	-0.236711
AQP5	-0.519004	-0.240325	-0.315922
AQP9	-0.532157	0.288045	0.452432
AR	0.809516	0.272133	-0.108995
ARAP2	0.466306	-0.0945778	0.25619
ARAP3	0.348528	-0.383612	0.422982
ARC	0.77281	0.230149	0.167941
ARF3	-0.584647	0.0747821	0.396577
ARFGAP3	-0.602145	-0.0626877	0.0544886
ARFGEF1	0.38693	-0.190728	-0.0330945
ARFGEF2	0.632192	0.146376	-0.0675108
ARFGEF3	-0.796972	-0.0788549	0.0986702
ARG2	0.38426	0.473038	0.0416267
ARHGAP10	0.246799	-0.205043	0.252703
ARHGAP12	-0.823569	0.0975786	0.0829105
ARHGAP18	-0.667858	-0.111539	-0.108405
ARHGAP22	-0.360246	0.334144	-0.519766
ARHGAP25	-0.127252	0.795853	-0.0362262
ARHGAP26	0.744489	0.164891	0.237946
ARHGAP27	0.358578	0.0523191	-0.227972
ARHGAP27P1	0.406434	-0.452171	0.0663123
ARHGAP27P2	0.591652	0.124903	0.161599
ARHGAP28	-0.789648	0.027268	0.329486
ARHGAP29	0.312976	-0.284421	0.659245
ARHGAP31	-0.301351	0.323801	-0.140751
ARHGAP32	0.445895	-0.511449	0.316943
ARHGAP33	-0.867785	-0.0660168	0.0752032
ARHGAP36	-0.811195	-0.258197	-0.15258
ARHGAP39	0.786683	-0.0452826	0.101734
ARHGAP4	-0.829936	0.126913	-0.272771
ARHGAP42	-0.370799	0.42793	-0.151912
ARHGAP44	0.602994	0.356245	-0.127892
ARHGAP45	-0.563932	0.442919	-0.276363
ARHGAP5-AS1	-0.719131	-0.109758	-0.0583768
ARHGAP6	-0.76909	-0.463753	-0.195593
ARHGAP9	0.878526	0.364076	0.060589
ARHGDIA	-0.819144	0.244389	0.0975945
ARHGDIB	-0.365327	0.289974	0.115857
ARHGDIG	-0.72019	0.489389	0.252557
ARHGEF10	0.295121	0.312975	-0.361973
ARHGEF10L	0.51095	0.0660611	-0.401078
ARHGEF11	0.801864	0.000218524	0.0883041
ARHGEF12	0.701977	-0.196773	0.299298
ARHGEF16	0.307045	0.621728	-0.275098
ARHGEF17	0.725072	0.206328	0.0809405
ARHGEF18	0.749073	-0.00681281	-0.00982902
ARHGEF2	0.429585	0.121725	0.160465
ARHGEF26-AS1	-0.65445	-0.2692	-0.169626
ARHGEF28	-0.875253	0.122332	-0.016785
ARHGEF4	-0.176726	0.587326	-0.0498419
ARHGEF40	-0.714665	0.103832	-0.366916
ARHGEF6	0.165179	0.122031	-0.401546
ARHGEF7	0.772343	-0.212961	-0.126148
ARID2	0.707524	-0.0647462	0.0418247
ARID3B	0.343616	-0.641777	-0.272614
ARID5A	0.0842207	0.0905099	0.612972
ARID5B	0.6672	-0.28458	-0.12787
ARIH2	0.786397	-0.194814	-0.120258
ARL10	-0.757809	-0.396621	0.0998511
ARL13B	0.601234	-0.260691	-0.306361
ARL15	-0.761597	0.254233	0.127735
ARL16	-0.830686	-0.0296222	0.122007
ARL17A	0.0504327	-0.733292	-0.0429076
ARL2BP	0.734642	-0.108451	0.0966623
ARL3	-0.621798	0.445534	-0.0286863
ARL4A	-0.0840655	-0.724242	0.267526
ARL4C	0.648121	0.11598	0.128956
ARL4D	0.167534	0.60734	0.23777
ARL5A	0.248981	-0.486419	-0.264583
ARL5B	0.73628	0.279749	0.214728
ARL6	0.279987	0.123935	0.0980559
ARL6IP5	0.627719	0.337475	0.299807
ARL9	-0.0344223	-0.768291	0.370451
ARMC10	-0.856093	-0.0416215	0.0568214
ARMC2	-0.557347	-0.296513	0.0683982
ARMC8	0.59657	0.480118	0.441373
ARMC9	0.353452	-0.538763	0.0989125
ARMCX1	-0.811723	0.101867	0.159303
ARMCX2	-0.808084	0.262917	0.161352
ARMCX4	0.618965	-0.462771	0.0368414
ARMCX6	0.0788336	0.518876	-0.529235
ARMT1	0.685922	0.169833	0.166522
ARNT2	-0.50677	-0.0726275	0.398649
ARNTL	0.643851	-0.269088	0.367734
ARNTL2	-0.405533	-0.0810334	0.253935
ARPC2	-0.709626	0.268984	0.100588
ARPC3	-0.66001	0.347963	0.0932903
ARPC5	-0.755639	-0.0619586	-0.131532
ARPP19	-0.757801	0.238171	0.403626
ARPP21	0.661605	-0.59639	0.190187
ARRB1	-0.701937	-0.0891861	-0.205742
ARRB2	-0.714235	0.0133128	0.223421
ARRDC1-AS1	0.407249	0.00974777	-0.0872108
ARSG	0.608563	-0.202698	0.332217
ARSJ	-0.293668	-0.147308	0.380154
ART3	0.381808	-0.0466558	0.223529
ARVCF	-0.486982	-0.168259	0.12071
ASAH1	-0.390259	0.0835819	-0.453413
ASAH2	0.544057	-0.326823	-0.200121
ASAH2B	0.541212	-0.362321	-0.166583
ASAP2	0.686012	0.338723	-0.0263926
ASAP3	-0.274444	-0.0292485	-0.429679
ASB1	-0.790791	0.111289	-0.0943824
ASB13	0.93114	0.0704799	0.149255
ASB2	-0.204208	0.463525	0.142064
ASB5	-0.61493	-0.324514	0.0740373
ASB6	-0.387307	0.633698	0.271827
ASCL2	-0.941874	0.000804274	0.080757
ASGR1	0.453193	0.49851	0.135457
ASGR2	0.186212	0.829089	0.236541
ASH1L	0.520656	-0.279663	0.165119
ASH1L-AS1	-0.752722	-0.369897	-0.0798498
ASH2L	-0.705652	0.0628474	0.386947
ASIC2	-0.796581	0.203443	-0.115154
ASIC3	0.230057	-0.302651	0.143762
ASIC4	-0.209369	-0.627546	0.31866
ASL	-0.638867	0.212437	0.0535456
ASMTL	-0.530798	0.197446	0.0389103
ASMTL-AS1	0.0908709	-0.226803	0.472307
ASNSD1	0.217323	0.0841862	0.224376
ASNSP1	0.0126363	0.712306	0.0359757
ASPDH	0.608921	-0.0054091	0.187019
ASPHD2	-0.623274	-0.308958	0.342131
ASPRV1	0.465533	-0.181926	-0.335779
ASPSCR1	0.666739	0.195987	-0.149415
ASS1	-0.624991	0.0821225	0.455435
ASTE1	0.43506	-0.199655	0.0607723
ASTN1	-0.866305	-0.139655	0.135424
ASTN2	0.516029	0.355663	-0.287963
ASXL2	-0.395508	0.419273	-0.193943
ASXL3	-0.727461	-0.310407	0.206594
ATAD2	0.462745	-0.382306	-0.0274866
ATAD2B	0.267126	-0.391261	-0.359693
ATE1	-0.567649	0.0024622	-0.167074
ATF4	0.617348	0.409386	-0.0471671
ATF5	-0.548629	0.208392	-0.259393
ATF6B	0.509342	-0.289263	0.104772
ATF7IP2	-0.403064	-0.413463	0.348373
ATG16L1	0.849232	-0.0280463	0.215782
ATG4D	0.72588	0.319836	0.112848
ATG7	-0.213757	0.310291	0.540887
ATL1	-0.494372	0.227906	0.384407
ATOH7	-0.933836	-0.110456	0.164113
ATOX1	-0.769555	0.0838807	-0.00709545
ATP10A	0.505539	0.237524	-0.280909
ATP11A	0.459443	-0.0733122	-0.326751
ATP13A3	0.654851	-0.257311	-0.0997472
ATP1A1	0.589315	0.384278	0.182751
ATP1A3	0.616842	0.354193	0.132254
ATP1A4	0.737475	0.318232	0.0670626
ATP1B1	0.664476	0.502237	-0.0236771
ATP1B3	0.667355	0.307928	0.0786118
ATP2A2	0.601577	0.332203	0.284939
ATP2B1	0.644331	0.0407409	0.477207
ATP2B2	0.905938	-0.0820849	0.139628
ATP2B3	0.85496	-0.130366	0.0595564
ATP2B4	-0.939597	-0.0589968	0.17614
ATP2C1	-0.612022	-0.0107917	0.241568
ATP2C2	-0.495276	0.417299	-0.481324
ATP4A	0.781886	-0.24204	0.275128
ATP5F1A	0.73188	0.273029	-0.0533401
ATP5F1B	0.557447	0.512624	0.0847102
ATP5F1D	0.253384	0.622531	0.157281
ATP5ME	-0.648967	0.338008	-0.184587
ATP6AP1	-0.661009	0.281332	0.231242
ATP6V0A2	0.543342	0.109033	-0.159242
ATP6V0A4	-0.649221	-0.0966664	-0.123588
ATP6V0D1	-0.570647	0.439715	0.219837
ATP6V0E1	-0.258072	0.137781	-0.437297
ATP6V0E2	-0.387419	0.503907	-0.174474
ATP6V0E2-AS1	-0.554777	-0.141832	-0.127849
ATP6V1A	-0.301206	0.574143	0.254329
ATP6V1C1	-0.813204	0.262064	0.275646
ATP6V1C2	-0.579272	0.0103337	-0.297666
ATP6V1E1	-0.42891	0.448818	0.193012
ATP6V1E2	0.623715	-0.0626341	-0.0350904
ATP6V1H	-0.580693	0.208239	0.108614
ATP7B	-0.47309	-0.524847	0.0324852
ATP8A1	-0.488899	-0.318229	-0.0120162
ATP8A2	-0.788359	0.0318351	0.0668865
ATP8B1	0.750279	-0.0669517	-0.00217074
ATP8B2	0.664878	-0.466674	-0.0884637
ATP9A	-0.715189	0.0940576	0.317789
ATPAF1	0.274138	0.163447	-0.437316
ATPAF2	0.593918	-0.0628105	-0.177329
ATRNL1	0.850573	0.0239332	0.377135
ATRX	-0.378838	-0.360507	0.207572
ATXN1	0.583742	0.171905	0.375105
ATXN10	-0.712976	-0.10215	-0.00806548
ATXN2L	0.50844	-0.172465	0.0999926
ATXN3	0.596962	0.0670179	-0.0831373
ATXN7	0.487952	-0.62276	0.0377444
ATXN7L2	0.49226	-0.214975	0.103293
ATXN7L3	0.23037	0.480533	0.383061
AUNIP	-0.0182493	-0.333632	0.268375
AUTS2	0.358491	-0.591787	-0.122507
AVEN	0.233665	0.67263	-0.156554
AVIL	-0.344292	-0.466955	-0.196281
AVL9	-0.628823	-0.0755619	0.343819
AVPI1	0.611302	0.349181	0.317702
AXIN2	-0.412762	-0.411587	0.0194642
AZGP1	0.537397	0.0509465	-0.307849
AZIN1	-0.656198	-0.128286	0.0720707
AZIN1-AS1	-0.746179	0.131047	-0.209092
B2M	0.0786244	0.0131404	-0.584452
B3GALNT1	-0.893111	-0.0594578	0.128774
B3GALNT2	0.665239	-0.42135	-0.188052
B3GALT2	-0.287685	0.378096	-0.103603
B3GALT5-AS1	-0.365306	0.436216	-0.404685
B3GALT6	-0.866292	0.230172	0.0567185
B3GAT1	-0.70909	-0.0755374	0.0724552
B3GAT2	-0.509712	-0.0860271	-0.461025
B3GLCT	-0.111352	0.118136	-0.35657
B3GNT2	-0.622866	0.206757	0.254282
B3GNT4	-0.828241	0.134752	0.18198
B3GNT5	-0.578845	0.0912004	-0.341722
B3GNT9	0.479821	-0.238412	-0.425223
B4GALT1	-0.416088	0.0243436	-0.359925
B4GALT2	-0.784388	0.163438	0.159747
B4GALT3	-0.723188	0.0107549	0.223292
B4GALT5	-0.423785	0.1044	0.458452
B4GALT6	0.750204	-0.0305682	-0.0407518
B4GAT1	-0.71341	0.077156	0.219541
B9D1	-0.928047	-0.0125693	0.16465
BAALC	-0.187258	0.255151	0.272974
BAAT	0.629408	-0.188098	0.138909
BABAM2	-0.797309	0.184929	0.226569
BACE1	0.0951386	0.466828	-0.4506
BACE2	0.0676036	0.122006	-0.530225
BACH2	0.523062	-0.55704	0.198413
BAD	-0.468647	0.444965	0.287454
BAG2	-0.491994	0.497262	-0.0763406
BAG3	-0.466158	0.0584128	-0.515522
BAG5	0.365264	0.310849	0.474724
BAHCC1	0.160281	-0.479516	0.242564
BAIAP2	-0.802016	0.028564	0.209804
BAIAP2L2	-0.301169	0.698917	0.344523
BAIAP3	-0.902431	0.112337	0.208977
BAK1	0.700464	-0.101102	0.0407904
BAMBI	-0.147267	0.447306	-0.506426
BANK1	-0.169531	0.155784	0.461665
BARD1	0.0340787	-0.50012	-0.172015
BASP1-AS1	0.553662	-0.00273983	0.332978
BATF3	-0.859063	0.0487177	0.341655
BAZ1B	0.540083	0.0904269	0.0977784
BAZ2B	-0.0959653	-0.616444	-0.0853429
BBC3	-0.501337	-0.317812	0.388203
BBOX1	-0.553559	-0.0876045	-0.216747
BBS10	0.150489	-0.00415458	0.211691
BBS4	-0.663655	-0.104444	-0.271192
BBS7	0.843264	-0.15457	0.00330838
BCAN	-0.677596	-0.0292506	-0.238548
BCAR1	0.516265	0.255685	-0.017523
BCAR3	-0.282386	-0.341976	0.421978
BCAS1	0.385638	0.116885	-0.434141
BCAT1	0.743327	0.465394	-0.0626618
BCHE	-0.574078	-0.104915	-0.402753
BCKDK	-0.76447	0.481052	0.121801
BCL11A	0.54589	-0.4416	0.307273
BCL11B	-0.253526	0.765976	-0.343522
BCL2	-0.274002	-0.648972	0.209269
BCL2A1	-0.843812	0.123237	-0.161814
BCL2L10	-0.512621	-0.399523	0.273067
BCL2L13	0.060852	0.317977	0.0662434
BCL2L2	0.545911	0.296174	0.320703
BCL3	0.723146	0.142357	0.0262378
BCL6	-0.26387	0.234342	-0.306005
BCL6B	0.47956	0.287025	-0.147482
BCL7A	0.397487	-0.282225	0.411448
BCL7C	-0.664632	0.400769	-0.307408
BCLAF3	-0.619277	-0.0182512	-0.32978
BCO2	0.673318	-0.0382654	-0.429563
BCOR	0.344971	-0.490867	0.118731
BCR	-0.797028	-0.0598637	0.0986762
BCRP2	-0.825295	-0.0110174	0.124724
BDKRB1	0.16522	-0.305155	-0.149704
BDKRB2	-0.417289	-0.538726	0.112508
BDNF	-0.631206	-0.25751	0.339555
BEAN1	0.302393	0.0737753	0.122601
BECN1	0.643386	0.0110741	0.197989
BEGAIN	-0.670634	-0.175914	0.323448
BEND5	0.411019	0.44444	0.520689
BEND6	0.91542	0.167361	-0.0509556
BEND7	0.355339	-0.273703	-0.458845
BEX1	-0.698074	-0.114293	0.327257
BEX2	-0.753515	-0.0421509	0.35333
BEX4	-0.340441	-0.438842	0.0317012
BFSP1	-0.741958	-0.269512	0.316981
BHLHB9	-0.231562	-0.403351	0.12289
BHLHE22	-0.1136	-0.731663	-0.288733
BHLHE40	0.863406	0.185554	0.0968545
BHLHE41	0.673494	0.20315	-0.0774973
BHMT2	-0.5716	0.275465	-0.0776528
BICD1	0.389958	0.422322	-0.0207054
BICDL1	0.211528	-0.542397	0.199691
BICDL2	0.715872	0.509337	0.0714757
BICRAL	0.642913	-0.250144	0.197613
BID	0.860468	-0.150687	-0.0524958
BIN3	0.42743	-0.230399	0.372448
BIRC3	-0.915963	-0.0878268	-0.070503
BLCAP	-0.735537	-0.0716291	0.165762
BLM	-0.295448	-0.287423	0.198653
BLMH	0.667034	-0.0530663	0.00970933
BLNK	-0.620585	0.0174295	-0.220816
BLOC1S6	-0.782933	0.0551056	0.138728
BLVRB	-0.74928	0.107058	-0.0872154
BMP2	0.206571	0.058813	-0.241636
BMP8A	0.391392	-0.137089	-0.186026
BMP8B	0.136654	-0.0536135	-0.115298
BMPR1B	-0.370642	-0.189981	-0.312971
BMS1	0.655215	0.165807	0.108876
BMS1P1	0.499739	-0.541362	-0.0721223
BMS1P2	0.629965	-0.394611	-0.201767
BMS1P20	0.620234	0.131013	0.218698
BMS1P4	0.656703	-0.358814	-0.0757407
BNIP2	-0.483079	-0.155841	-0.428967
BNIP3	0.0157633	0.797383	0.152325
BOLA3	0.564038	0.449614	0.0261793
BOLA3-AS1	0.329131	0.528951	-0.0976131
BORCS5	-0.419547	-0.0832529	0.197051
BORCS7	-0.864834	-0.121836	0.0459422
BPHL	-0.789921	0.21363	-0.0418693
BRAF	0.773804	-0.0176126	0.0182867
BRCA1	0.425765	0.103858	-0.264194
BRD2	0.47667	-0.304195	-0.252342
BRD7	-0.71788	0.0321839	-0.102617
BRD8	0.044534	-0.280518	0.276127
BRICD5	0.38012	-0.32063	0.20717
BRINP1	0.694543	-0.347937	0.315988
BRINP2	0.545735	-0.550399	0.28334
BRINP3	-0.456644	-0.283596	0.0066965
BRK1	-0.709438	0.39114	0.326778
BRMS1	-0.312879	0.43494	-0.268526
BRMS1L	-0.761345	-0.00550869	0.119533
BRSK1	0.661273	-0.204139	-0.0896363
BRSK2	0.641058	-0.353894	0.0705479
BRWD1	-0.81433	-0.0151716	0.276096
BRWD3	0.67525	-0.28268	-0.0343094
BSDC1	0.364369	-0.553631	0.0426408
BSN	-0.406733	-0.273092	0.647085
BSPRY	-0.731809	0.307438	-0.220153
BTBD1	-0.45669	0.395916	0.256953
BTBD11	0.772747	-0.130165	0.145864
BTBD17	-0.197734	-0.135951	-0.543227
BTBD3	0.512417	-0.566484	-0.130024
BTBD7	-0.00140996	0.155932	0.0690225
BTBD9	-0.739086	-0.0664776	0.148895
BTC	-0.555612	0.127278	0.27966
BTG1	-0.19976	-0.649454	-0.183024
BTG3	-0.657198	-0.59612	-0.126772
BTG3-AS1	-0.41859	-0.717197	-0.0321427
BTN2A1	0.554503	-0.23977	-0.0978417
BTN2A2	0.518618	-0.177407	-0.668946
BTN3A1	0.266435	0.300941	-0.480921
BTN3A2	0.0508929	0.281617	-0.563966
BTN3A3	0.489748	0.275854	-0.345125
BTNL9	-0.399236	0.452666	-0.226773
BTRC	-0.520897	0.268007	0.295081
BUB1B	-0.0453155	-0.646564	0.220162
BUB3	0.426055	0.0408436	-0.140444
BUD13	0.543893	-0.357988	0.0319665
BVES	0.404766	0.154963	-0.362166
BYSL	-0.67787	0.377723	0.229055
BZW2	0.0900463	-0.413563	0.458537
C10orf105	-0.403052	-0.19714	-0.586498
C11orf1	-0.70064	0.0146418	-0.149653
C11orf24	0.534021	0.414545	-0.0735155
C11orf54	0.41704	-0.204546	-0.409237
C11orf71	-0.391904	-0.275311	-0.252596
C11orf74	0.0233666	0.65299	0.267318
C11orf87	-0.0608106	0.414931	0.625364
C11orf95	-0.556486	-0.237123	0.490405
C11orf96	0.053476	0.0914644	-0.536209
C11orf97	-0.902166	0.120045	0.061149
C12orf10	0.505613	0.544872	0.0384527
C12orf29	-0.14709	0.325565	0.0930238
C12orf4	-0.0458196	-0.0211002	0.535566
C12orf42	-0.66185	0.244812	0.0610724
C12orf45	-0.861517	0.180336	-0.076468
C12orf49	0.577947	0.536187	-0.0598225
C12orf54	0.63522	0.332746	0.139953
C12orf57	0.550293	0.036717	0.168985
C12orf73	-0.837211	-0.0117318	0.150719
C12orf75	-0.79065	-0.142987	-0.338561
C12orf76	-0.624781	0.32897	-0.231001
C14orf119	0.140568	0.621523	-0.0498933
C14orf132	-0.466198	-0.596832	0.414032
C14orf177	0.424354	0.25066	-0.155855
C15orf41	0.262906	-0.416923	-0.0697121
C15orf59	0.531213	-0.436129	-0.0419401
C16orf45	0.548539	-0.0871919	0.440924
C16orf58	-0.789257	0.0156535	0.274198
C16orf72	0.540082	0.208962	0.128703
C16orf74	0.535947	-0.360084	0.153906
C16orf87	-0.491177	0.0163409	0.395253
C16orf89	-0.521731	-0.0514833	-0.162931
C16orf95	-0.511015	0.494271	0.203627
C17orf100	0.449618	-0.0539436	0.367534
C17orf51	-0.585804	-0.156949	0.0965854
C17orf67	-0.728599	0.323271	-0.0524417
C17orf75	0.863774	-0.079623	-0.0536257
C18orf25	0.656561	0.0461795	0.251924
C19orf12	-0.737206	0.210138	0.238028
C19orf25	0.77658	-0.288017	-0.131387
C19orf57	-0.454966	-0.464667	0.0136611
C19orf70	-0.632328	0.445348	0.119124
C19orf73	0.305864	-0.190029	0.297259
C1GALT1	-0.481717	0.104704	-0.338615
C1QA	-0.664678	0.132738	-0.104347
C1QB	-0.678695	0.124878	-0.156317
C1QC	-0.700427	0.0271713	-0.218944
C1QL1	-0.882254	0.0897568	-0.0172273
C1QL2	-0.658049	-0.11289	0.138033
C1QL3	-0.875447	0.141394	0.14039
C1QTNF12	-0.54079	-0.0307514	0.186375
C1QTNF2	-0.589462	-0.346735	0.139097
C1R	-0.760683	-0.33635	0.355818
C1RL	0.860418	-0.101934	0.17513
C1S	-0.811037	0.154514	0.335848
C1orf115	-0.405514	-0.427512	0.508443
C1orf122	-0.663123	0.371215	-0.319397
C1orf162	0.439988	-0.446481	-0.233344
C1orf167	0.404249	-0.179848	0.322702
C1orf194	-0.711921	-0.296913	0.0823456
C1orf21	-0.619773	-0.120796	-0.10925
C1orf220	-0.684764	-0.453465	-0.0540396
C1orf226	-0.710742	-0.14456	-0.287639
C1orf50	-0.897107	0.219231	-0.0873182
C1orf52	-0.500218	0.0562154	-0.0359473
C1orf54	-0.444821	0.161895	-0.53319
C1orf61	-0.777653	-0.0278388	-0.144101
C1orf74	-0.371124	0.310204	0.309229
C2	0.0218862	0.0109746	-0.0787246
C20orf27	-0.786203	0.239065	0.0976529
C21orf2	-0.684985	0.113776	0.20167
C21orf58	0.503377	0.159008	-0.103037
C21orf91	0.295734	0.0502206	-0.423351
C22orf23	-0.711278	-0.0355013	-0.0638973
C22orf39	-0.715684	-0.0533992	0.00805931
C2CD2	0.190472	0.774284	0.0491393
C2CD2L	-0.662573	-0.277661	0.455039
C2CD3	0.772907	-0.180306	-0.0363402
C2CD4C	-0.918421	0.0125162	0.277299
C2CD5	0.415889	-0.57387	0.131149
C2orf27A	0.401035	0.361834	0.330253
C2orf40	-0.237736	0.550132	0.0959912
C2orf54	0.425789	-0.303862	0.0552985
C2orf68	0.235147	-0.352202	-0.335597
C2orf69	-0.827044	0.0574113	0.131369
C2orf73	-0.727969	-0.308543	0.0923688
C2orf74	-0.288034	0.00204077	0.35561
C2orf80	-0.86662	-0.0935596	0.238987
C2orf88	0.214389	0.176564	-0.519648
C3	-0.54406	0.179474	-0.23347
C3orf14	-0.709685	0.391762	0.0789499
C3orf18	0.784121	0.411333	0.149549
C3orf35	0.697924	-0.35153	0.00964535
C3orf38	0.296501	-0.627562	-0.0543576
C3orf58	0.496088	-0.0733523	0.3023
C3orf70	-0.593839	-0.168948	-0.119039
C3orf80	-0.022908	0.482794	0.55158
C4orf3	0.610555	-0.25563	-0.261086
C4orf33	0.84065	0.0166899	-0.247666
C4orf45	-0.633778	-0.311717	0.476156
C5	-0.523784	-0.0670783	-0.131262
C5orf24	0.554557	-0.558942	-0.0489355
C5orf30	-0.290486	-0.263709	0.585348
C5orf49	-0.872978	0.261268	-0.0351551
C5orf56	0.263639	-0.229908	-0.583951
C5orf58	0.304174	0.389355	-0.150054
C5orf64	0.332804	0.178267	-0.454152
C6orf106	0.690381	0.509788	0.191757
C6orf118	-0.765124	-0.189206	-0.240623
C6orf136	0.517148	0.459936	0.282937
C6orf141	-0.664136	0.0817611	0.180613
C6orf47	0.801276	-0.0821977	-0.182967
C6orf52	-0.826731	0.063619	-0.0484915
C7orf13	-0.631356	-0.312	-0.0145009
C7orf57	0.500663	-0.397408	0.154862
C8orf31	0.637976	0.262985	-0.0384497
C8orf33	-0.336977	0.519596	0.00452568
C8orf34	-0.695144	-0.0316281	-0.27385
C8orf44	-0.537118	-0.58179	0.0644302
C8orf46	-0.802352	0.383789	0.163664
C8orf82	-0.403031	0.520456	-0.259311
C9orf116	-0.459078	0.506143	-0.10237
C9orf24	0.209713	0.747449	0.0397735
C9orf3	0.706536	-0.10171	-0.230945
C9orf72	0.77145	-0.162433	0.011552
CA10	-0.548243	0.450946	0.479207
CA11	-0.708196	-0.0946378	0.347677
CA12	-0.00105263	-0.138574	-0.729578
CA13	0.748563	0.200645	0.0756865
CA14	0.278902	0.230851	-0.402709
CA2	0.309716	0.0633815	-0.342125
CA4	-0.270408	-0.0434208	0.651839
CA5A	0.223788	0.340819	-0.148878
CA5B	-0.501072	0.0393393	-0.482042
CA7	0.675578	0.0629355	0.267118
CA8	-0.521151	-0.115084	-0.152969
CAB39	0.784681	0.240255	0.122254
CAB39L	0.459758	-0.375504	-0.0741683
CABCOCO1	-0.757056	-0.193422	-0.170225
CABLES1	-0.0683805	-0.54725	0.0359269
CABLES2	0.646169	0.0375075	0.241246
CABP1	0.922359	0.139346	0.13276
CABP7	-0.513714	0.163439	-0.35162
CABYR	-0.70035	0.398303	0.223693
CACHD1	-0.600905	-0.0261941	-0.0380793
CACNA1A	0.621359	-0.353462	0.0497749
CACNA1B	-0.198112	-0.328316	0.51804
CACNA1C	0.360801	-0.602725	0.37785
CACNA1E	-0.408509	-0.513772	-0.109926
CACNA1F	-0.332357	-0.136088	0.367411
CACNA1G	-0.0253263	-0.303014	0.580957
CACNA1H	-0.830189	0.287277	-0.0446479
CACNA1I	0.248017	0.0107502	0.145836
CACNA2D1	-0.687322	-0.3034	0.146778
CACNA2D2	0.86912	0.25126	-0.00232329
CACNA2D3	0.530916	0.217598	0.218971
CACNB2	-0.278887	0.115084	0.586664
CACNB3	-0.41519	-0.431029	0.59029
CACNB4	0.855276	0.000441551	0.0969915
CACNG1	-0.781357	-0.218948	-0.0361351
CACNG2	0.672232	0.305243	0.342019
CACNG3	-0.725418	0.258915	0.368996
CACNG4	-0.669351	-0.0275081	-0.048836
CACNG6	0.328223	0.515376	0.49865
CACNG8	0.583832	0.398823	0.305337
CACUL1	-0.719118	0.160829	0.0362729
CADM1	-0.899131	-0.262808	-0.0591198
CADM3	-0.42313	-0.403852	0.242774
CADM4	0.672275	-0.0077783	-0.29562
CADPS	-0.125981	0.659375	0.030115
CADPS2	0.908358	-0.0412596	0.208092
CALB1	-0.807581	0.0126069	0.284299
CALB2	-0.632016	-0.568918	0.0825958
CALCOCO1	0.709017	-0.0830673	0.0961506
CALCRL	-0.351625	-0.0683123	-0.00056296
CALD1	-0.353995	0.413516	-0.486411
CALHM1	0.0317855	0.516994	0.388692
CALHM2	-0.451963	-0.0337707	0.478336
CALHM6	-0.859576	-0.173626	0.0186795
CALM3	-0.892085	0.237948	0.0648647
CALML3	0.765057	0.153666	0.276404
CALML4	0.232716	-0.620387	0.0968633
CALN1	-0.326665	-0.332719	-0.543795
CAMK1	0.225464	-0.616196	0.224025
CAMK1D	0.586449	-0.37622	0.43801
CAMK1G	-0.232966	0.570838	0.481449
CAMK2A	0.101601	-0.343345	0.557105
CAMK2D	-0.868334	-0.191411	0.258087
CAMK2G	0.830258	0.261573	-0.0623371
CAMK2N1	-0.388075	-0.623032	0.446713
CAMK2N2	0.133501	-0.580777	0.0511916
CAMK4	-0.239364	-0.214444	0.734671
CAMKK1	0.510254	-0.107972	0.499402
CAMKK2	0.74417	0.182677	0.446623
CAMKV	-0.796171	-0.321588	0.37331
CAMLG	-0.605364	-0.0582655	0.0807244
CAMSAP1	-0.597123	-0.431681	0.00515499
CAMTA1	0.809241	0.0386867	0.244627
CAMTA2	0.833281	-0.0822003	0.0550934
CANX	-0.884508	-0.0623651	0.162003
CAP1	-0.759374	0.255628	-0.0327504
CAP2	-0.0263228	-0.355817	0.38434
CAPG	-0.820214	0.0920806	-0.149559
CAPN12	-0.469747	0.104016	0.372192
CAPN15	0.721121	-0.355385	-0.153291
CAPN3	0.376576	0.172016	-0.416319
CAPN7	0.373496	-0.447479	-0.323928
CAPS2	0.613502	0.272891	0.413164
CAPSL	-0.907715	-0.131454	0.0161425
CAPZB	-0.69985	0.0425994	-0.0473099
CARD14	0.203265	0.336361	-0.532943
CARD17	-0.743479	0.181618	-0.00167676
CARD19	0.524902	0.320161	-0.198527
CARD9	0.63784	-0.377177	-0.227835
CARMIL3	-0.799114	0.181922	-0.0444215
CARNS1	0.21952	0.250244	-0.370914
CARTPT	-0.0384743	0.00332037	0.662473
CASC10	-0.45657	0.320912	0.0225105
CASC15	0.123749	-0.431382	0.50581
CASK	-0.893825	-0.061037	0.186572
CASP1	-0.710449	0.100958	-0.0848042
CASP3	0.483465	-0.305295	-0.0194121
CASP5	-0.349933	-0.293366	-0.0635515
CASP6	-0.553756	-0.23564	-0.184641
CASP8AP2	0.646922	-0.192938	0.159103
CASQ1	-0.375609	0.434197	0.489239
CAST	0.756261	0.428749	-0.156584
CASTOR1	-0.635225	-0.128614	-0.227784
CASTOR2	0.422919	-0.283288	0.0435139
CAV2	-0.347631	-0.560306	-0.107291
CAVIN1	0.333744	0.346903	-0.451415
CAVIN3	-0.234422	-0.409477	-0.0157703
CBFA2T3	-0.542969	0.135302	0.203711
CBFB	-0.664828	-0.0412182	-0.446689
CBLN1	-0.706158	0.163531	0.242872
CBLN2	-0.069723	0.805083	0.202551
CBLN4	0.303162	0.0749924	0.587496
CBWD1	0.367638	-0.238194	-0.221709
CBWD5	0.236371	-0.268233	-0.150345
CBX5	0.341222	-0.156383	-0.0801147
CBX7	0.614113	-0.191331	0.278544
CC2D2A	-0.409568	-0.187294	-0.189781
CC2D2B	-0.585952	0.136598	-0.277916
CCBE1	-0.824095	0.256431	-0.215657
CCDC102B	-0.209824	0.134965	0.0323695
CCDC103	-0.604938	0.182054	0.0763108
CCDC110	-0.28325	0.648219	0.32665
CCDC112	-0.75521	0.0806214	-0.0731438
CCDC115	0.686033	0.195003	0.0684576
CCDC12	0.121177	-0.00340542	0.371864
CCDC120	-0.242391	-0.552492	-0.0177966
CCDC121	0.329452	0.213975	-0.348832
CCDC122	0.450821	-0.0541099	-0.245233
CCDC126	0.613258	-0.22327	0.0367448
CCDC130	0.604417	-0.154486	-0.147929
CCDC136	0.707772	-0.343324	-0.154596
CCDC138	0.52421	-0.301364	-0.0803245
CCDC14	-0.0349102	-0.237516	0.128497
CCDC144B	0.460211	-0.469967	0.129206
CCDC146	0.598879	-0.0554432	-0.239302
CCDC148	-0.796878	-0.06216	-0.00886709
CCDC151	0.369289	0.207758	0.0152184
CCDC152	0.253388	-0.588479	-0.0177913
CCDC153	-0.710321	0.210615	-0.197546
CCDC158	-0.305039	0.124965	0.178588
CCDC160	0.0142809	0.440424	-0.535841
CCDC167	-0.714023	0.340445	-0.1363
CCDC171	-0.407509	-0.579922	-0.106392
CCDC173	-0.142576	0.207322	-0.378597
CCDC177	0.75454	-0.412175	0.255417
CCDC181	0.442908	-0.42348	0.0142826
CCDC184	0.682507	0.207201	0.223284
CCDC186	0.714557	-0.0465083	0.188357
CCDC189	-0.808285	0.0962439	0.029229
CCDC191	-0.452076	-0.489479	-0.337792
CCDC24	-0.707794	-0.0647282	0.270522
CCDC25	0.647061	0.482204	0.102564
CCDC28A	-0.767299	-0.032025	-0.155562
CCDC3	-0.651048	0.162307	0.412263
CCDC39	0.888537	0.322008	-0.0636025
CCDC47	0.559569	-0.160489	0.086845
CCDC57	0.587738	-0.515304	0.151015
CCDC58	0.812024	-0.21267	-0.16222
CCDC59	0.0855023	-0.659965	0.0832067
CCDC6	-0.66625	-0.0721009	0.184654
CCDC65	0.18112	-0.591744	-0.0197101
CCDC68	-0.582232	0.235685	0.419637
CCDC71L	-0.705178	-0.153274	0.0392266
CCDC77	-0.376677	-0.0805345	-0.525509
CCDC78	0.606876	0.300777	-0.140023
CCDC8	-0.653714	-0.130084	-0.274799
CCDC80	-0.0336975	0.480693	-0.360853
CCDC82	0.404951	-0.352511	-0.157612
CCDC84	0.389387	-0.407772	-0.061966
CCDC85A	-0.407862	0.357582	0.497909
CCDC85C	-0.859009	-0.194721	-0.0986012
CCDC88B	0.390176	-0.497968	-0.0674476
CCDC90B	-0.86572	0.109348	-0.29017
CCDC91	0.516184	0.0644884	-0.108298
CCDC92	0.131441	0.606653	-0.0786159
CCDC96	0.460689	0.188016	-0.0796027
CCEPR	-0.530249	-0.497838	-0.0256793
CCER2	0.659541	0.16601	0.0512281
CCIN	-0.536369	-0.336235	-0.0292161
CCK	-0.345173	0.402728	0.64117
CCKBR	-0.625055	0.265359	0.492755
CCL19	-0.309964	-0.213952	-0.355138
CCL2	-0.308464	0.222155	-0.556121
CCL27	0.796564	0.00324393	0.0109164
CCL28	-0.718059	-0.232173	0.309084
CCM2	0.476297	0.622297	0.00885699
CCNA1	-0.77346	0.0827936	0.0449502
CCNB1	0.412266	0.489121	0.107755
CCNB1IP1	0.834363	-0.0611485	0.030095
CCND1	0.164429	0.181517	-0.346076
CCND2-AS1	0.338109	-0.537267	-0.0360674
CCNE1	0.658507	0.319048	0.0721305
CCNE2	0.390103	0.112867	-0.437561
CCNG2	0.174142	-0.580265	0.379935
CCNH	-0.76149	0.402804	-0.0859693
CCNI	0.855507	0.242307	0.209433
CCNL1	0.392023	-0.523299	-0.255291
CCNL2	-0.392916	0.613397	0.401096
CCNO	0.733063	-0.436671	0.230133
CCNQ	-0.525881	0.480388	0.0832994
CCNT1	0.608761	0.187149	-0.0550364
CCNY	-0.639765	0.496281	-0.0353982
CCNYL1	-0.412578	0.33119	0.370169
CCR1	-0.695361	0.0689263	-0.120094
CCR10	0.667024	0.105173	0.0661224
CCR5	-0.521025	0.0726095	-0.107341
CCSER1	0.691379	0.0600608	0.199337
CCSER2	-0.531217	0.141653	-0.0615886
CCT5	-0.787923	0.331997	-0.0166147
CCT6B	-0.30811	0.119385	-0.318588
CCZ1	0.204408	-0.342591	-0.180001
CCZ1P-OR7E38P	-0.483415	0.00979087	-0.414461
CD14	-0.126362	0.136902	-0.0950284
CD151	-0.589066	0.312193	-0.209446
CD163	-0.614992	-0.0300128	-0.223983
CD163L1	0.440274	0.209919	-0.0897506
CD164	-0.0759729	0.580866	-0.235236
CD200	-0.536559	-0.465749	0.46354
CD226	-0.0218378	-0.081448	-0.159842
CD24	-0.872269	-0.3339	-4.83969e-05
CD244	-0.663806	-0.219925	-0.0858213
CD247	-0.348328	-0.466756	0.251521
CD248	-0.21745	0.462438	-0.13913
CD274	0.703751	0.256271	0.0688065
CD320	0.500959	0.506532	-0.0509855
CD33	-0.612723	0.0880142	-0.183848
CD38	-0.358501	0.389214	-0.381047
CD3G	0.289873	-0.240138	0.56434
CD44	-0.266035	0.320604	-0.548396
CD52	-0.533002	0.305341	-0.0478843
CD53	-0.0339568	0.220443	0.450614
CD58	-0.403878	0.397259	-0.184936
CD59	0.551478	0.607939	-0.0115507
CD6	-0.594664	0.573021	0.175952
CD63	-0.769944	0.363363	-0.100491
CD68	-0.595005	-0.0505526	-0.198517
CD74	-0.484222	-0.00389787	-0.402695
CD81	-0.675385	0.0579964	-0.123039
CD83	-0.711613	0.404297	0.349859
CD84	-0.610179	-0.0732539	-0.296609
CD8A	-0.530449	-0.0639666	0.261098
CD8B	0.321817	0.493918	-0.298203
CD9	0.269683	-0.0560912	-0.285976
CD99	-0.647476	0.187	-0.463448
CD99L2	0.796191	0.427101	0.0810711
CDADC1	0.819802	-0.0385395	-0.0426955
CDC14A	-0.486176	0.265676	-0.218122
CDC27	-0.59279	0.387901	0.0785495
CDC34	-0.696168	0.33435	0.182778
CDC40	-0.237995	0.0639275	0.657857
CDC42	-0.758457	0.113897	0.0443228
CDC42BPA	0.798889	-0.0679288	0.0528476
CDC42BPB	-0.653932	-0.0147874	0.0186153
CDC42EP3	0.650409	-0.0876348	0.357324
CDC42EP4	-0.609186	-0.157127	-0.0356005
CDC42P3	-0.654938	0.128238	0.0298624
CDC42SE1	0.437167	0.262748	-0.19179
CDC42SE2	-0.675022	0.292231	0.414595
CDC6	-0.241635	-0.147954	0.697155
CDCA5	0.230467	0.520717	0.595298
CDCA7	-0.712393	0.0451684	-0.106936
CDCA8	0.473649	0.0735285	0.24598
CDH10	-0.78306	0.250827	0.158977
CDH11	-0.747778	0.415073	-0.334568
CDH12	0.419664	-0.579626	0.0657402
CDH13	-0.543998	0.383203	-0.107961
CDH18	0.087315	0.15096	0.558543
CDH2	-0.259076	-0.573795	-0.16114
CDH22	0.0386286	0.265917	0.462629
CDH3	-0.552725	-0.476507	0.215217
CDH4	-0.803817	-0.103892	0.214017
CDH6	-0.198661	0.595785	-0.127595
CDH7	0.817718	-0.179853	0.170415
CDH8	-0.682779	-0.0245279	0.508284
CDH9	-0.81836	-0.117142	0.311646
CDHR1	-0.493866	0.448099	-0.451598
CDIPT	-0.210176	0.498581	0.452659
CDK11A	0.592861	0.0985638	0.0224516
CDK13	0.485281	-0.582358	-0.00647326
CDK14	0.818082	0.16526	0.0225741
CDK17	-0.68816	-0.134268	0.0829898
CDK18	0.235156	0.395067	-0.455808
CDK19	0.271365	-0.582577	-0.173844
CDK20	-0.603127	-0.290797	0.469816
CDK2AP1	0.36583	0.542804	-0.452773
CDK5RAP2	0.228793	-0.164073	-0.530391
CDKL1	0.659294	-0.203596	0.479651
CDKL5	-0.412382	-0.084867	0.37892
CDKN1B	0.753718	0.0182782	-0.117084
CDKN1C	-0.0113172	0.281023	-0.387476
CDKN2A	0.42145	0.0838131	0.273957
CDKN2AIP	0.281323	-0.598566	-0.121406
CDKN2AIPNL	-0.62748	0.14191	0.0979526
CDKN2C	0.687918	0.231443	-0.220287
CDKN2D	-0.81885	0.174586	0.244329
CDO1	-0.709151	0.385436	-0.00985535
CDR2	0.542481	0.0647182	0.109508
CDR2L	0.878163	0.0964981	-0.230564
CDS1	0.870543	0.301258	-0.0120019
CDS2	-0.488934	-0.103691	-0.119778
CDT1	0.13746	0.755819	0.131024
CDYL2	-0.475368	0.245766	0.477777
CEACAM19	0.525238	-0.200714	-0.203509
CEBPA	-0.863519	0.0299232	0.136777
CEBPD	0.000305596	-0.595412	0.32756
CELF1	-0.197702	-0.658208	0.320053
CELF2	0.889789	0.267803	0.0189455
CELF3	-0.698995	-0.303352	0.0445513
CELF4	-0.779021	-0.0632941	0.345893
CELF5	-0.731497	-0.116653	0.334953
CELF6	-0.617872	-0.375504	0.0627815
CELSR3	0.288515	-0.396219	0.486109
CEMIP	0.578908	-0.17275	0.248387
CEND1	0.732794	0.291075	-0.0240285
CENPBD1	0.450513	-0.095175	0.116652
CENPC	0.122299	-0.733157	-0.0208569
CENPF	-0.581377	0.37132	0.0932421
CENPJ	0.675313	-0.414549	0.0107255
CENPN	0.109673	0.62186	-0.0856787
CENPP	-0.678616	0.40797	-0.0631749
CENPS	-0.136178	0.292781	0.392156
CENPVL3	-0.94427	-0.0789231	0.0101501
CENPW	-0.93506	-0.113991	0.0917989
CEP104	0.422792	0.0713835	-0.518538
CEP112	-0.183224	-0.296241	-0.16032
CEP120	0.437243	-0.324412	-0.0600479
CEP126	-0.0549814	0.290358	0.0243948
CEP135	0.483532	-0.270102	-0.247007
CEP152	0.804037	-0.134668	-0.118775
CEP162	-0.0500594	-0.420126	-0.168074
CEP170B	-0.753297	-0.0108949	0.343088
CEP192	0.547179	-0.339919	-0.0425425
CEP290	0.30063	-0.133866	0.14861
CEP295	0.167728	-0.515148	0.144809
CEP350	0.419918	-0.192167	-0.166323
CEP44	0.612618	-0.299332	-0.0332549
CEP57	0.448493	-0.496611	0.230255
CEP70	-0.352608	0.477216	-0.202628
CEP72	-0.566162	-0.238002	0.257872
CEP76	0.387615	-0.355846	0.0602955
CEP83	-0.779738	0.0437297	-0.0414694
CEP85L	0.808394	-0.0387891	-0.0610502
CEP89	-0.581579	-0.177271	-0.113975
CEP95	0.604964	-0.459257	-0.120239
CEP97	0.595566	-0.418186	-0.301828
CERK	0.838505	0.103474	-0.208185
CERS1	-0.649809	0.31546	-0.0800692
CERS2	0.187364	0.166527	-0.464119
CERS4	-0.486674	0.257034	-0.109634
CERS6	-0.35874	0.296316	0.695262
CES4A	-0.767185	-0.262985	0.00222311
CES5A	-0.547022	0.309279	-0.171923
CETN2	-0.876126	0.242829	0.0872082
CETN3	-0.56748	-0.00798323	-0.35085
CFAP20	-0.456386	-0.0240574	0.167878
CFAP221	0.677288	0.325412	0.027076
CFAP43	-0.397782	-0.477041	-0.21657
CFAP44	-0.728965	-0.27166	0.0931695
CFAP52	-0.759858	0.194661	0.185747
CFAP58	-0.500453	-0.152199	-0.408725
CFAP58-AS1	-0.148653	0.459864	-0.290398
CFAP61	-0.623501	0.0198412	-0.187505
CFAP65	0.496233	-0.400693	0.0198159
CFAP69	0.596095	-0.37185	0.270984
CFAP70	-0.687212	-0.337901	-0.137685
CFAP73	-0.367123	-0.44449	-0.00556132
CFAP97	-0.482246	-0.110082	-0.142688
CFD	-0.925032	-0.0095206	-0.118604
CFL2	0.70042	0.286838	-0.279822
CFLAR	-0.474068	-0.382107	-0.573176
CFP	-0.170517	-0.585282	0.0913908
CGREF1	-0.840038	0.00400945	0.329731
CH25H	-0.392439	0.286913	-0.598155
CHAC1	0.430835	0.430852	0.0861971
CHADL	0.276351	0.199629	-0.480429
CHAF1A	0.687057	0.282874	0.0925596
CHAF1B	-0.543	-0.422868	0.439005
CHCHD10	0.548372	0.439385	0.132817
CHCHD4	0.226996	0.745334	0.0500866
CHCHD5	-0.625411	0.190948	-0.0205872
CHCHD6	-0.892263	0.282509	0.174211
CHCHD7	-0.325101	0.355009	-0.170419
CHD1	0.412896	-0.550255	-0.14898
CHD1L	0.52309	0.123283	-0.383934
CHD3	-0.663256	-0.250389	-0.0834851
CHD6	0.709114	-0.0162211	0.210704
CHD9	0.644206	-0.124888	0.208981
CHDH	-0.528087	-0.000120967	-0.243438
CHEK1	-0.163249	0.478613	-0.263747
CHEK2	0.421814	0.485119	-0.0668532
CHEK2P2	0.284728	0.462061	-0.0191299
CHFR	0.354882	-0.497282	-0.138938
CHGA	0.888377	0.157298	0.105482
CHI3L1	0.407982	-0.198117	0.458539
CHIC1	0.750597	-0.0455222	0.0431698
CHID1	-0.907504	0.00367427	0.0655337
CHL1	-0.62242	0.117665	0.490558
CHML	0.731003	-0.0360376	0.438561
CHMP1A	-0.901633	0.107092	0.0842543
CHMP1B	-0.603251	-0.0153002	0.045701
CHMP2A	-0.671897	0.189785	0.00546305
CHMP4A	-0.642891	0.370595	-0.17568
CHMP4B	-0.224304	0.250346	0.354349
CHN1	0.407055	0.180135	0.679105
CHN2	0.673279	0.191471	0.00361094
CHODL	-0.48919	0.209729	-0.235977
CHP1	-0.544167	0.455057	0.17585
CHP2	-0.363908	0.531308	-0.40581
CHPT1	-0.583795	0.168865	-0.0853182
CHRD	0.725603	0.0177573	0.204895
CHRDL1	-0.614634	0.265132	0.128851
CHRM1	0.0527469	-0.0530017	0.628786
CHRM2	0.466034	-0.0406722	-0.35549
CHRM3	-0.36323	0.225776	0.727592
CHRNA2	0.615191	-0.120494	0.503733
CHRNA3	-0.765039	-0.169939	-0.383982
CHRNA4	-0.00313376	0.710836	-0.0110875
CHST1	-0.855159	-0.0491318	0.247579
CHST11	-0.34683	-0.121456	-0.445433
CHST12	0.574317	-0.25839	-0.234323
CHST14	-0.342488	0.182998	-0.388457
CHST15	-0.508044	0.620066	0.0396345
CHST2	0.237997	0.404606	-0.0448613
CHST7	-0.467437	0.254204	-0.121181
CHST8	0.0682496	0.705951	-0.310402
CHST9	-0.608897	0.140098	-0.316551
CHSY3	-0.252552	-0.518679	0.411658
CHTF18	-0.444548	-0.482815	0.154125
CHUK	-0.433534	-0.107277	-0.110371
CIAPIN1	0.368467	0.621519	0.234606
CIB1	-0.668926	0.347277	0.0650932
CIB2	-0.71164	0.257644	-0.0640046
CIC	-0.134907	-0.60222	-0.249086
CIDEA	0.457483	0.695914	0.0350268
CIDECP	0.370949	0.494191	0.17668
CINP	-0.41305	0.321753	-0.125475
CIP2A	-0.58089	0.0378036	0.00654853
CIPC	-0.424032	0.217991	-0.370163
CIRBP	-0.614832	-0.0966348	0.0955172
CISD2	0.758194	0.0523328	0.208767
CISD3	-0.457105	0.60196	0.0123298
CIT	0.735979	-0.280624	0.412793
CITED2	0.694988	0.0994966	0.358336
CITED4	-0.300373	-0.152382	0.639521
CKAP2	0.53439	0.458706	-0.0541403
CKMT1A	0.522178	0.33869	0.234853
CKMT1B	0.915108	-0.0245487	0.122292
CKMT2	0.380812	0.533561	-0.335956
CKS1B	-0.674623	0.21442	-0.186405
CLBA1	-0.675001	0.0953395	0.298814
CLCN2	0.547132	0.0712939	-0.197192
CLCN3	0.458588	0.394922	-0.0205216
CLCN4	0.52767	-0.327393	0.0818179
CLCN5	0.0636491	0.723174	-0.0371175
CLCN6	-0.222633	0.54744	0.0794773
CLDN4	-0.416654	-0.166408	0.229001
CLDN5	0.341488	0.293506	-0.280916
CLDND1	0.174152	0.201097	-0.43593
CLDND2	-0.601287	0.0331729	-0.0889943
CLEC11A	0.244694	0.587149	-0.356919
CLEC16A	0.836343	0.00155708	-0.0472091
CLEC18B	-0.244071	0.0399315	-0.472024
CLEC2B	0.352496	0.142287	-0.358103
CLEC2L	0.582422	0.666766	-0.0589141
CLEC3B	0.281325	0.358898	-0.214392
CLEC4A	-0.606825	0.0756657	-0.242844
CLEC4G	-0.574091	0.229408	0.251164
CLEC4M	0.756869	0.0954691	-0.193082
CLEC9A	-0.480816	-0.0853777	-0.158658
CLGN	0.794769	-0.188989	-0.151938
CLIC5	-0.527404	0.368637	-0.145406
CLIP4	0.631933	0.186553	-0.350406
CLK2P1	0.424735	-0.133659	0.0852056
CLK3	0.731526	0.0541035	-0.0525549
CLK4	0.645944	-0.198892	0.159299
CLMN	0.334499	-0.0878448	-0.375788
CLMP	0.733555	0.24318	-0.303232
CLN6	0.701885	0.106791	0.0402996
CLPB	-0.443965	0.495045	0.243939
CLPP	-0.767978	0.00154851	0.0247412
CLPS	-0.431866	0.350542	-0.255392
CLSPN	-0.438696	-0.231584	0.35471
CLSTN2	-0.235906	0.200387	-0.321855
CLTCL1	-0.617338	0.209976	-0.0517729
CLU	-0.546476	0.510973	0.08298
CLUHP3	0.430792	-0.350865	0.200049
CLVS1	0.436135	-0.474226	0.203151
CLVS2	0.583362	-0.0493627	0.029941
CLYBL	-0.512358	-0.0537892	0.210989
CMAHP	0.221629	0.439018	0.295003
CMAS	-0.694442	0.307491	0.126485
CMC2	0.620694	-0.104665	-0.126383
CMC4	-0.0982544	-0.0217083	-0.588492
CMIP	-0.610281	-0.193293	-0.0168486
CMKLR1	-0.267651	-0.371232	-0.529336
CMPK1	0.733838	-0.093864	-0.245811
CMSS1	-0.872622	-0.11417	0.0349547
CMTM3	-0.667982	0.0573155	-0.448093
CMTM4	-0.665647	-0.00523783	0.209193
CMTM5	0.18768	0.149312	-0.487886
CMTM7	-0.662641	0.11463	-0.217015
CMTM8	-0.779047	-0.279036	0.208632
CMYA5	0.773437	0.11482	-0.151906
CNDP1	0.553042	0.141561	-0.312989
CNEP1R1	0.655893	0.131359	0.189742
CNFN	0.50431	-0.0378254	0.00103704
CNGB1	-0.760879	-0.0840166	0.104
CNIH2	-0.844396	0.272479	0.0931249
CNIH3	-0.500369	0.473716	-0.0470254
CNKSR2	0.476129	-0.476456	0.229735
CNKSR3	0.255534	0.454864	-0.40367
CNMD	-0.705809	0.159896	-0.333381
CNN2	0.101226	0.206934	-0.352489
CNN3	-0.758614	-0.00400059	-0.243572
CNNM1	0.671074	0.193249	0.175266
CNNM2	0.595134	0.463608	0.0770515
CNNM4	-0.331487	-0.337313	0.402528
CNOT10	0.536277	-0.125981	-0.0416869
CNOT4	-0.667131	-0.037096	-0.102094
CNOT6	0.139384	-0.369282	0.243377
CNOT6L	0.673349	-0.45016	0.113993
CNOT8	0.522137	-0.0612028	0.00989829
CNPY2	-0.65729	-0.00382457	-0.135758
CNR1	-0.880275	0.0782314	0.0656097
CNRIP1	-0.767984	-0.172068	0.269848
CNST	0.782059	-0.152304	0.149129
CNTLN	0.51596	-0.298416	-0.449846
CNTN1	-0.894464	0.0616076	0.228897
CNTN2	0.456556	0.169837	-0.359389
CNTN3	-0.657147	-0.244582	0.297055
CNTN4	-0.20006	0.694133	-0.0260293
CNTN5	0.130692	-0.562165	-0.172706
CNTN6	-0.441083	0.672416	-0.229429
CNTNAP1	0.721634	0.298918	0.233778
CNTNAP2	0.0863131	0.309235	0.531445
CNTNAP3	-0.573372	0.217784	-0.326237
CNTNAP3B	-0.333213	0.173836	-0.435195
CNTNAP4	-0.255789	0.079711	-0.28031
CNTNAP5	0.454724	-0.657888	-0.0227262
CNTRL	0.46731	-0.501096	-0.118477
COA1	0.00483107	0.627181	0.0669599
COA3	-0.608174	0.248092	0.0903963
COA6	-0.58273	0.291597	0.294479
COBLL1	0.454748	-0.296038	0.000818332
COCH	-0.871381	-0.304652	-0.1353
COG1	-0.84187	-0.10204	0.12565
COG2	0.759439	-0.0290497	0.137227
COG5	-0.799536	0.196164	0.0072408
COL10A1	-0.323732	-0.0956284	0.554203
COL11A1	-0.403661	0.541431	0.174475
COL11A2	0.356803	-0.345626	-0.0399794
COL12A1	-0.255552	-0.0869161	0.484862
COL13A1	0.543538	-0.367463	0.190775
COL16A1	-0.549965	0.406893	-0.329436
COL18A1	-0.0902395	0.316436	-0.565456
COL19A1	0.443873	-0.191255	-0.131749
COL1A2	-0.181099	0.0736543	-0.36828
COL20A1	-0.469016	0.366096	-0.0581817
COL21A1	-0.850352	-0.131803	-0.116848
COL23A1	-0.55645	0.136133	0.399338
COL24A1	-0.123214	0.577095	0.255571
COL27A1	0.506545	-0.381842	0.0255937
COL4A1	-0.490592	-0.0483853	-0.0902732
COL4A2	-0.489346	0.0750871	-0.170614
COL4A4	0.485638	0.395129	-0.143548
COL5A1	0.649641	-0.593603	0.289425
COL5A2	0.353483	0.692075	0.300266
COL6A1	0.747643	0.0790217	0.215159
COL7A1	0.729217	-0.142384	-0.023756
COL9A3	0.604193	0.156155	-0.23432
COLCA1	-0.441811	0.364872	-0.194351
COLEC12	0.0217559	0.344875	-0.170191
COLGALT2	0.0710872	0.577153	-0.286729
COMMD9	-0.409883	0.575902	0.123953
COMP	-0.257413	0.188122	-0.506195
COMT	-0.396586	0.158946	-0.489731
COMTD1	-0.749967	0.0369188	0.0573466
COP1	-0.652623	-0.159532	0.309403
COPA	0.39447	0.408566	0.0131417
COPB2	-0.491456	0.586424	-0.0446246
COPRS	-0.695834	0.23457	0.196069
COPS4	-0.825319	0.269058	0.0515546
COPS9	-0.0728988	0.611063	0.0232497
COPZ1	-0.656811	0.185154	0.144094
COPZ2	0.0301781	0.156195	-0.68038
COQ10B	0.769456	-0.179136	-0.183572
COQ3	0.63466	0.153254	0.183032
COQ7	-0.550592	-0.127877	0.107215
CORO1A	-0.800534	-0.0103236	0.388017
CORO2A	0.705014	0.41905	0.117325
CORO2B	0.578187	0.387074	0.156533
CORO6	0.888671	0.0530378	0.105461
CORO7	0.704712	0.161854	-0.0717868
CORT	-0.432158	0.237462	0.0282601
COTL1	0.375878	0.564216	-0.433979
COX10	0.526591	-0.159186	-0.178602
COX11	-0.512069	0.511984	0.00108208
COX14	0.264538	0.304892	-0.411467
COX17	0.599016	0.500013	0.0748311
COX4I1	0.098592	0.666329	0.0403031
COX7A1	0.772757	-0.168851	0.216006
CPAMD8	-0.901957	0.107116	-0.163238
CPE	-0.840517	0.0151632	-0.139259
CPEB3	0.714954	0.139985	0.145389
CPEB4	0.262014	-0.38185	0.366296
CPLX1	0.923848	0.165579	-0.0163483
CPLX2	0.628701	-0.3602	0.140454
CPLX3	-0.830941	-0.334451	-0.142329
CPNE2	-0.506241	0.0393704	-0.353901
CPNE3	-0.641981	-0.328396	-0.27549
CPNE4	-0.140499	0.00516413	0.0710842
CPNE5	-0.75757	-0.202124	0.368532
CPNE6	-0.940332	-0.193753	0.0919995
CPNE7	-0.888854	0.0420924	0.0456708
CPNE8	-0.303067	0.0804868	0.72068
CPNE9	0.712215	-0.0934105	0.470962
CPPED1	0.459342	0.40384	-0.320808
CPSF1	0.68251	-0.0716452	0.170706
CPSF6	-0.56347	-0.332738	0.0803671
CPT1A	0.240536	0.673246	-0.189448
CPT1C	-0.801959	-0.131906	0.0363494
CPVL	-0.509049	0.00765394	-0.492925
CPXM2	0.262646	0.712232	-0.339056
CRABP1	0.73425	0.053274	-0.1818
CRB1	-0.583107	0.00865422	-0.177184
CRBN	0.184461	0.273546	-0.144287
CREB3	-0.589087	-0.0424916	0.0628415
CREB3L3	0.0764097	0.72347	0.279855
CREBRF	0.776942	-0.0570113	0.10405
CREBZF	0.680921	-0.460158	0.0820268
CREG1	-0.493938	-0.452671	0.175354
CREG2	-0.524347	0.107768	0.519322
CRELD2	-0.569471	-0.00423184	-0.11376
CREM	-0.854741	0.238457	-0.132953
CRH	-0.0190061	0.137405	0.532845
CRHBP	-0.688276	0.238395	-0.368214
CRIM1	-0.596795	0.102386	0.0054212
CRIP2	-0.833989	0.236639	0.303749
CRIP3	-0.0602521	-0.800822	0.106848
CRIPAK	0.479463	-0.370518	-0.277606
CRISPLD1	0.519289	0.309758	-0.518047
CRLF1	-0.421184	0.369162	0.359094
CRLF3	-0.492225	-0.171203	0.26167
CRMP1	-0.816077	-0.0522529	0.272736
CRNKL1	-0.484317	-0.120177	0.195073
CROCCP2	0.710911	-0.141514	-0.0850782
CROT	-0.663837	0.283839	-0.130362
CRSP8P	-0.635474	-0.0755485	0.17486
CRTAC1	0.547425	0.558042	-0.0672087
CRTC2	0.459521	-0.172955	-0.103186
CRY1	-0.0636963	-0.418506	-0.182996
CRY2	-0.50783	-0.366793	0.463342
CRYAB	0.247758	0.263107	-0.43016
CRYBA2	0.379796	0.856208	0.00271797
CRYBB1	0.174863	0.680175	0.13239
CRYBG3	0.164915	0.635098	-0.530798
CRYGD	0.336509	0.258951	-0.402628
CRYGS	0.326473	-0.348126	-0.135408
CRYM	-0.76579	0.0392893	0.381086
CRYZ	-0.670412	0.293116	-0.126182
CRYZL1	-0.743846	0.065029	0.0499464
CS	0.780653	-0.0280738	-0.0573472
CSAD	-0.31814	-0.486016	-0.0715448
CSAG1	0.276273	0.482947	-0.134481
CSDC2	0.726941	0.200201	-0.335814
CSF1R	-0.689292	0.123042	-0.195725
CSF2RA	-0.476927	0.0866328	-0.230192
CSGALNACT1	-0.610152	-0.200231	0.359047
CSMD3	-0.418604	-0.526298	0.315106
CSPG4	-0.643171	-0.0226474	-0.275338
CSPG5	-0.440055	-0.377033	0.0183732
CSRNP3	0.419543	0.230318	0.341466
CSRP2	-0.037764	0.290266	-0.576944
CSTB	-0.512819	0.274993	-0.249209
CSTF1	-0.326232	0.19613	0.283493
CSTF2	0.590628	-0.159914	0.103244
CSTF2T	0.471299	0.31964	0.0292402
CSTF3	-0.25848	-0.569455	0.32586
CTC1	-0.769988	0.289297	0.281066
CTDSP1	0.644235	-0.0950868	-0.16842
CTDSPL2	-0.257565	-0.32635	0.308573
CTGF	-0.553325	0.151058	-0.41962
CTH	-0.679848	0.409403	-0.0083939
CTIF	0.816059	0.00478744	0.119225
CTNNA1	0.663821	-0.051615	-0.28379
CTNNAL1	0.559083	-0.528965	0.29251
CTNNB1	0.0773867	-0.69906	0.165396
CTNNBIP1	-0.27743	0.443214	-0.299169
CTNNBL1	0.226846	0.421589	0.145169
CTNND2	-0.678306	-0.0175276	0.239049
CTPS2	0.360604	-0.513203	-0.393591
CTSA	0.666184	0.23778	0.0523402
CTSC	0.862002	-0.148157	-0.0987866
CTSH	-0.397583	0.168864	-0.242555
CTSK	0.53236	-0.0830265	-0.0804346
CTSL	0.301071	0.451131	0.0383867
CTSO	-0.698962	-0.190474	-0.302479
CTSV	0.114464	0.250983	-0.424175
CTSZ	0.597546	0.555768	-0.328336
CTTNBP2	0.640411	-0.19972	-0.369699
CTXN1	-0.873	0.0689553	0.321682
CTXN3	0.127962	0.826225	0.017299
CTXND1	-0.514851	-0.451496	0.00907701
CUL3	0.571357	0.0126685	0.369761
CUL4A	-0.60225	0.251322	0.140562
CUX1	0.771507	-0.373603	-0.106409
CUX2	0.465394	-0.408937	0.262284
CWC22	0.665375	-0.14931	-0.0241151
CX3CL1	-0.558186	-0.0274151	0.172856
CX3CR1	-0.597944	0.194345	-0.158208
CXADR	-0.799158	-0.318134	-0.0986974
CXADRP2	-0.511448	-0.272568	-0.208599
CXADRP3	-0.670102	-0.177277	-0.129813
CXCL12	0.434329	0.287284	-0.338259
CXCL2	-0.363856	-0.10468	-0.246389
CXCR4	-0.542295	0.216571	-0.581591
CXXC4	-0.682691	-0.0498617	0.124221
CXorf36	0.46042	0.227045	-0.339039
CXorf57	-0.944679	-0.112302	0.0135864
CYB561	-0.66812	0.206769	0.394198
CYB5B	-0.605478	0.107754	0.212923
CYB5D2	-0.849825	0.240011	-0.0296251
CYB5R1	-0.846915	0.330727	-0.161682
CYB5R3	-0.580602	0.283478	-0.39547
CYB5R4	0.66551	-0.000225845	-0.135404
CYBB	-0.711071	0.114525	-0.131066
CYC1	0.505622	0.463407	0.127299
CYCS	0.304606	0.567442	-0.212714
CYFIP1	0.314047	-0.272664	-0.194768
CYGB	-0.489135	-0.11291	0.435501
CYHR1	-0.72854	0.0323645	0.159456
CYP1B1	-0.308064	-0.224954	0.37363
CYP1B1-AS1	0.187809	-0.477646	0.60883
CYP26A1	-0.677824	0.40491	-0.00884384
CYP26B1	0.13477	-0.329552	0.556908
CYP27A1	0.277932	0.221238	-0.513244
CYP2E1	0.515378	0.159638	0.482144
CYP46A1	-0.76638	0.126078	0.293288
CYP4V2	-0.424479	-0.0290101	-0.374606
CYP4X1	-0.644065	-0.272325	0.415695
CYP4Z1	-0.698748	-0.112541	0.215275
CYP51A1	-0.341632	0.529478	-0.0668397
CYR61	0.283552	0.316337	-0.186746
CYS1	-0.64229	-0.404863	0.375018
CYTH1	0.332928	-0.065884	-0.357739
CYTH4	-0.667807	0.0465865	-0.266665
CYTL1	-0.407934	0.213398	-0.299834
CYTOR	-0.715063	-0.286134	0.238889
DAAM1	-0.333115	-0.0646285	0.114089
DAB1	-0.244056	-0.20884	-0.115928
DAB2	-0.351713	0.283056	-0.288664
DACH1	0.121519	0.660002	0.225887
DACH2	-0.878667	0.268712	0.215711
DACT1	-0.814303	-0.384682	0.153236
DACT2	0.732378	0.0420823	-0.128619
DACT3	-0.574456	0.398316	-0.18678
DAD1	-0.489346	0.427915	-0.260838
DAGLB	-0.428591	-0.286585	0.422144
DAP	-0.740421	0.0641986	-0.186711
DAP3	-0.404003	-0.00669582	-0.291142
DAPK1	0.244734	-0.358601	0.325369
DAPK1-IT1	0.2733	-0.454712	0.343433
DAPL1	-0.910009	0.0343137	-0.15929
DAW1	-0.588679	0.0600206	0.315115
DAXX	0.487413	-0.10976	0.0935678
DAZAP1	0.626621	-0.0884156	-0.0684452
DBH	-0.304719	0.106511	0.584621
DBI	-0.567258	0.257395	-0.537884
DBIL5P2	0.628729	-0.154201	0.0584939
DBNDD1	0.196958	0.503588	0.396293
DBX2	-0.567177	0.269592	-0.269523
DCAF1	0.64028	-0.309729	-0.0544753
DCAF11	-0.768723	0.161803	0.245899
DCAF13P3	0.651322	-0.360299	-0.0991699
DCAF15	-0.674066	-0.0308558	0.149969
DCAF16	0.140737	-0.573043	-0.106999
DCAF4	-0.554111	0.0512633	0.497499
DCAF5	-0.725748	-0.0145	-0.0627797
DCAF6	0.0610643	0.231605	0.409639
DCAF7	-0.768172	-0.0273618	-0.0275898
DCAF8L2	0.711177	-0.139406	-0.171063
DCAKD	-0.887088	0.00930573	0.0422376
DCBLD1	0.310355	-0.373959	0.171499
DCBLD2	0.820955	-0.103304	0.195271
DCC	0.212255	-0.113958	0.325575
DCHS1	-0.56621	-0.388357	-0.148673
DCHS2	-0.504737	0.625401	0.0370969
DCLK1	0.82041	0.37726	-0.133773
DCLK2	-0.781762	0.119078	0.255274
DCLK3	-0.43261	-0.679415	0.111458
DCLRE1A	0.690958	0.00341409	0.294191
DCN	-0.531021	0.0906932	-0.34155
DCP1A	0.776447	-0.329754	0.000372675
DCP2	-0.479036	0.18752	0.499888
DCPS	0.728998	-0.0878124	0.153126
DCSTAMP	-0.336271	0.0616911	0.121122
DCTD	-0.564846	0.184891	0.073773
DCTN1-AS1	0.543677	0.0385602	0.0115093
DCTPP1	-0.657379	0.23695	0.294307
DCUN1D1	0.657829	0.376911	0.227935
DCUN1D2	0.875578	0.0657902	0.0592597
DCUN1D3	0.103637	0.426279	0.345168
DCUN1D4	0.239301	0.489342	0.262503
DCUN1D5	-0.603175	0.404628	-0.0303208
DCXR	0.380768	0.381616	-0.280468
DDA1	-0.834953	0.154387	0.0934825
DDAH1	-0.773726	0.390944	0.0450952
DDAH2	-0.881418	0.0296317	-0.284215
DDB2	0.220981	-0.00227191	-0.351577
DDHD1	0.508864	0.244947	0.190513
DDHD2	0.882235	0.00999975	-0.0495336
DDIT4L	-0.492499	-0.0116346	0.157844
DDN	-0.780427	-0.165801	0.200087
DDR2	-0.271063	0.168816	-0.399193
DDRGK1	-0.757158	0.0281447	0.351919
DDX1	0.199997	0.582134	0.336914
DDX10	-0.714309	0.281107	0.363641
DDX11	0.702504	-0.0802703	-0.136838
DDX25	-0.687647	-0.0413158	0.398716
DDX39A	0.322586	0.191727	-0.36533
DDX3X	0.775101	-0.19863	-0.0618997
DDX3Y	0.630878	-0.306758	-0.0619561
DDX46	0.624115	-0.328912	-0.0499191
DDX5	0.0809396	-0.577866	-0.122513
DDX52	0.419499	0.223298	0.0118566
DDX54	-0.68427	-0.490753	0.227217
DDX55	0.623911	-0.343369	-0.0418257
DEAF1	-0.825262	-0.0976179	-0.132012
DECR2	-0.536467	-0.347976	0.430356
DEFB131A	0.802072	0.0486216	0.15279
DEGS1	-0.60108	0.0487996	-0.101829
DENND1A	-0.648264	-0.208819	0.23017
DENND1B	0.859409	0.0920224	0.0425918
DENND1C	-0.62132	0.033987	0.0725392
DENND2A	-0.586833	0.189151	-0.323897
DENND2C	-0.580368	-0.253427	-0.331701
DENND2D	0.362566	0.743771	0.287247
DENND3	-0.0981639	0.0953978	0.405058
DENND4A	0.55756	-0.355017	0.36233
DENND4B	0.692809	-0.0198944	-0.110703
DENND4C	0.538173	-0.195386	-0.328463
DENND5B	0.548027	0.16478	0.177237
DENND6A	0.646006	-0.239927	-0.227187
DENND6B	-0.659451	0.106136	0.153471
DENR	-0.739876	0.0323167	0.147045
DEPDC1	0.179796	-0.406035	-0.0306441
DEPDC5	0.560421	0.169867	0.465246
DEPTOR	0.696979	0.0737427	-0.141571
DERL1	-0.59359	-0.545849	-0.176378
DERL2	-0.784308	0.0794941	-0.0908894
DERL3	-0.395787	-0.407019	0.0383699
DET1	0.424179	0.0319056	0.120071
DEXI	0.828414	0.36845	0.0174092
DGAT2	-0.552622	0.15246	0.156433
DGCR8	0.625564	-0.473646	0.152699
DGCR9	0.59026	-0.38471	0.420947
DGKA	-0.410847	-0.264633	0.430979
DGKB	-0.689951	-0.12089	0.558613
DGKD	0.0893732	-0.0349796	-0.496523
DGKG	-0.412131	-0.225066	-0.467761
DGKH	-0.411412	-0.254383	-0.136656
DGKI	0.509547	-0.200308	0.312594
DGUOK	-0.57848	-0.0619166	0.247119
DHCR24	-0.333166	0.700104	0.0376974
DHDH	-0.848317	-0.300634	0.0802316
DHRS12	-0.798769	-0.289042	0.136372
DHRS2	-0.801353	0.0841845	-0.0239716
DHRS3	0.140485	0.506254	-0.547042
DHRS4	-0.465928	0.289826	0.176071
DHRS7	0.38419	0.580079	-0.10886
DHRS7B	-0.25496	0.550969	0.387851
DHRS9	-0.694744	0.297281	-0.248426
DHX16	0.492985	-0.00910452	0.122717
DHX35	0.854539	-0.00896877	0.153616
DHX36	-0.415192	0.262079	0.338127
DHX58	-0.729676	-0.00987016	0.101907
DIABLO	0.631827	0.265592	-0.137936
DIAPH1	0.168375	-0.650431	0.296793
DIAPH2	-0.72304	-0.405715	0.159173
DIAPH3	-0.774294	0.286535	-0.165977
DIDO1	0.605598	-0.348668	-0.0526543
DIO2	-0.595575	0.210226	-0.0952076
DIO3	-0.241474	0.39839	-0.271703
DIO3OS	0.509527	0.465001	-0.275782
DIP2A	0.418522	0.077305	-0.53773
DIP2B	0.370148	0.310547	-0.308982
DIRAS1	0.776144	0.476615	0.200541
DIRAS2	0.176969	0.361797	0.373356
DIRAS3	-0.85407	-0.383701	-0.0682633
DIRC2	-0.597853	-0.193452	-0.325966
DIS3	0.658357	-0.328937	-0.0601573
DIS3L2	0.838645	-0.339459	0.0368126
DISP2	-0.705369	0.0434976	0.221955
DIXDC1	-0.450032	-0.148154	-0.399357
DKFZP586I1420	-0.573215	-0.117051	0.143831
DKFZp779M0652	-0.946415	0.0396829	-0.042362
DKK1	0.598373	0.433523	0.163207
DKK2	-0.16239	0.0420996	0.287322
DKK3	-0.694141	0.0751604	0.198269
DLC1	0.386741	0.533041	-0.557777
DLD	0.101395	0.628532	0.137058
DLEC1	-0.579242	-0.282441	-0.158107
DLG2	-0.754482	0.0137079	0.0206998
DLG5	0.42109	-0.615926	0.271671
DLGAP1	0.622073	-0.36983	0.155373
DLGAP1-AS4	0.502373	-0.575069	0.386603
DLGAP2	0.519999	-0.389181	0.201291
DLGAP3	-0.358031	-0.273118	0.366392
DLGAP4	-0.54455	0.0458916	0.0213068
DLK2	-0.629137	0.06192	0.471476
DLL3	-0.824174	-0.32379	0.100818
DMAC1	-0.486932	0.586402	0.0817198
DMBT1	0.305734	0.343863	-0.484638
DMD	-0.670179	0.0757193	0.0442063
DMGDH	-0.715491	0.0806672	-0.0418075
DMKN	0.832589	-0.307914	0.29079
DMRT2	0.173326	0.20106	-0.573323
DMRT3	0.631221	0.139056	0.198098
DMRTA2	0.138973	0.0422597	-0.371143
DMRTC2	0.264003	0.2242	-0.501081
DMWD	-0.758179	0.11109	0.1919
DNA2	0.51596	-0.409792	-0.0640777
DNAAF2	0.692401	-0.390912	0.07407
DNAAF4	-0.888993	-0.0689764	-0.00972742
DNAAF5	0.45727	-0.579583	-0.179535
DNAH12	-0.617169	-0.0290292	-0.509141
DNAH14	-0.8535	0.0951841	-0.13523
DNAH17	0.451282	0.289758	-0.399111
DNAH2	-0.861529	-0.121982	0.0326473
DNAH5	-0.946102	-0.0485748	-0.014667
DNAH6	-0.726444	-0.250358	0.338696
DNAH7	-0.663755	-0.181846	0.132815
DNAH9	-0.422718	-0.20272	-0.287709
DNAJA1	-0.719241	0.24425	0.278051
DNAJA4	-0.88454	0.171962	-0.0896234
DNAJB9	0.0546844	0.728599	0.219751
DNAJC1	-0.39789	0.298539	-0.00609572
DNAJC10	-0.799605	-0.0846872	-0.030504
DNAJC11	0.649728	0.250727	0.0965573
DNAJC12	-0.705573	-0.350569	-0.0225633
DNAJC18	0.602568	0.324043	-0.0391866
DNAJC19	-0.578147	0.332574	0.131001
DNAJC2	-0.806178	0.240056	0.0919575
DNAJC21	0.552001	-0.109033	0.336271
DNAJC22	0.599373	0.477689	-0.170764
DNAJC25	0.660188	-0.178273	-0.042486
DNAJC27	0.336545	0.553768	0.316197
DNAJC28	0.699874	-0.125657	0.0209894
DNAJC30	-0.693199	0.163058	0.282394
DNAJC4	0.851381	0.229274	-0.0210471
DNAJC5G	0.640351	-0.388209	0.394946
DNAJC8	-0.561091	0.426388	0.126863
DNAL1	-0.687258	0.0727503	-0.0305139
DNAL4	-0.824226	-0.187238	0.173375
DNALI1	-0.716658	-0.21553	0.0688738
DNASE1L1	-0.44362	0.276828	-0.131493
DNASE1L2	0.623279	-0.188564	0.0325714
DND1	0.804318	-0.225537	-0.110586
DNHD1	0.524989	-0.449683	0.248818
DNM3	0.450355	0.548803	0.294726
DNMT3A	0.55574	-0.400447	-0.194562
DNPH1	-0.607414	0.0185399	0.0803498
DOC2A	-0.757888	-0.0524624	0.427563
DOC2B	-0.80365	0.218213	-0.137539
DOCK4	0.125936	0.06107	0.411659
DOCK7	-0.719817	-0.122908	-0.0554042
DOCK8	-0.515186	-0.00273571	-0.389648
DOCK9	-0.561533	-0.128582	-0.170711
DOCK9-AS2	-0.13052	-0.308561	0.433529
DOK1	-0.79496	-0.0863869	-0.217396
DOK3	0.780397	0.415886	-0.213629
DOK4	-0.614813	0.407752	0.164565
DOK6	-0.905731	0.185943	0.0433466
DOK7	-0.0436651	0.437404	-0.47538
DONSON	-0.274009	-0.290034	-0.0320454
DOT1L	0.671235	-0.376112	-0.180969
DPCD	-0.724736	0.420386	-0.0176251
DPF1	-0.746035	0.13335	0.487942
DPH3	0.650911	0.361708	-0.0380599
DPH3P1	0.452405	0.496898	-0.0113504
DPH5	-0.781494	0.0735176	-0.219202
DPH7	0.443046	-0.213869	-0.0227698
DPM3	0.48656	-0.445087	0.157035
DPP10	-0.687362	0.0627971	0.344232
DPP10-AS1	-0.511933	0.244908	0.550244
DPP4	0.81057	0.0894369	-0.211751
DPP6	0.23393	-0.390018	0.429511
DPP7	0.4414	0.425086	0.0353212
DPP8	0.767193	0.245488	0.194638
DPT	0.524742	-0.0404823	-0.0209917
DPY19L1	0.10856	0.66643	-0.201419
DPY19L1P1	0.485662	-0.450564	0.0930806
DPY19L2	0.626794	-0.469266	0.103278
DPY19L2P1	0.756603	-0.369702	0.166702
DPY19L2P2	0.680946	-0.346581	0.154665
DPY19L2P3	0.545628	-0.595715	0.0878242
DPY19L2P4	0.655196	-0.354983	0.133248
DPY19L4	0.328047	0.126051	-0.504548
DPY30	-0.357761	0.513419	-0.0791109
DPYD	-0.64967	-0.124722	-0.165058
DPYS	-0.0108639	0.681408	0.0651252
DPYSL3	-0.937971	0.0131097	-0.0483067
DPYSL4	-0.608805	0.128443	0.391292
DPYSL5	-0.545839	0.167705	-0.433676
DR1	-0.79749	-0.202263	-0.0827791
DRAIC	-0.695072	-0.351967	0.0169441
DRAM1	-0.491462	0.322306	-0.187051
DRAXIN	-0.543234	-0.45697	0.047012
DRC1	-0.586141	-0.350744	0.367892
DRC3	0.51891	-0.420965	0.0737563
DRD1	0.202439	-0.321591	0.122559
DRD2	-0.413274	-0.368768	0.283387
DRD3	-0.257698	0.125381	0.369393
DSCAML1	0.480601	0.160683	-0.545649
DSCC1	0.847661	0.0583649	-0.104929
DSCR9	-0.0983413	-0.608156	-0.0360757
DSEL	-0.623679	0.0174287	-0.382737
DSP	0.159574	-0.598089	0.0205061
DST	0.377918	0.185923	-0.391583
DSTN	-0.653663	0.288392	-0.0357258
DTNA	-0.224269	0.135953	-0.631615
DTNB	-0.569121	0.12359	0.380291
DTNBP1	-0.882451	0.0915277	0.0277038
DTWD1	-0.588072	-0.558927	-0.228779
DTWD2	0.646189	-0.44341	-0.087398
DTX1	-0.557703	0.00147315	0.176876
DTX3	0.461591	-0.00760698	0.26039
DUBR	0.435622	-0.446205	-0.297732
DUS1L	0.80268	-0.129441	-0.18428
DUS4L	-0.451139	-0.285241	-0.0337156
DUSP1	0.55615	0.00544447	-0.281066
DUSP14	-0.474922	-0.0955931	0.419527
DUSP16	0.254936	-0.0417062	-0.183971
DUSP18	-0.667241	-0.133566	-0.104636
DUSP2	-0.28361	0.491071	0.503866
DUSP22	0.19302	-0.409972	-0.269709
DUSP23	-0.482706	0.113134	-0.344453
DUSP26	-0.669997	-0.330538	0.34043
DUSP27	-0.625071	0.335629	0.161836
DUSP3	-0.320806	0.527104	0.535018
DUSP4	0.461074	-0.145067	0.270957
DUSP5P1	-0.564522	-0.344623	0.328262
DUSP6	-0.0380531	0.532875	0.318931
DUSP7	0.386726	-0.174907	0.0963075
DUSP8	0.384082	-0.691639	0.0410258
DUT	0.431513	-0.051617	0.0623635
DVL1	-0.465307	-0.170122	0.131889
DVL2	0.511872	-0.277657	-0.0307846
DYDC2	-0.907933	0.0278194	-0.0179898
DYM	0.545415	-0.422901	-0.00380462
DYNC1I1	-0.594131	0.534028	0.175719
DYNC1LI1	0.446658	0.118797	0.338199
DYNC2H1	0.481532	-0.307861	0.152098
DYNLL1	-0.845334	0.346561	0.0613825
DYNLT1	-0.461054	-0.0181218	-0.49507
DYNLT3	0.157847	0.75641	0.356712
DYRK2	-0.666016	0.392441	0.0456848
DYRK3	-0.773319	0.27919	-0.198349
DZIP3	-0.75001	0.243168	0.234829
E2F1	0.377233	0.687788	0.0988453
E2F3	-0.683259	0.368487	0.274383
E2F5	-0.827322	-0.288596	0.104054
EAF1	-0.329756	0.429029	0.116944
EAF2	0.0087326	0.0948869	-0.43337
EARS2	-0.709775	-0.061285	0.264321
EBAG9	-0.10471	-0.604874	0.196386
EBF1	0.343343	0.296976	-0.404452
EBI3	-0.556134	-0.0146662	-0.208402
ECH1	-0.506831	0.274742	-0.220758
ECHDC2	0.0219308	-0.561237	-0.165737
ECHDC3	-0.926358	-0.0790227	-0.00400104
ECHS1	-0.435831	0.495698	-0.0442603
ECI1	0.24318	0.365605	-0.268132
ECI2	-0.28445	0.371078	-0.299302
ECM1	0.886618	0.114119	-0.00966787
ECSIT	0.661162	0.299401	0.21044
EDA	-0.603481	0.033854	-0.242959
EDARADD	-0.710056	0.130167	-0.123962
EDC3	-0.413979	0.549613	0.185469
EDEM1	0.566931	-0.420766	-0.00682396
EDF1	-0.615401	0.235968	0.183043
EDIL3	0.322819	-0.338631	-0.202944
EDN1	-0.537648	0.207515	0.0865994
EDN3	0.587947	0.109105	-0.120606
EDNRA	0.545403	0.0632686	-0.227378
EDNRB	-0.826737	-0.109433	-0.175019
EED	0.463041	-0.251801	0.0707491
EEF1AKMT1	-0.608606	-0.181618	0.066751
EEF1AKMT2	0.0354477	-0.705511	0.0390195
EEF2K	0.682449	-0.172559	-0.118769
EEPD1	0.917332	-0.0912566	-0.209652
EFCAB1	-0.945285	0.00480967	0.156968
EFCAB11	-0.117306	0.138914	-0.406558
EFCAB14	0.197842	0.0597972	-0.542603
EFCAB2	0.224557	0.216879	-0.286623
EFCAB7	0.49229	-0.310423	0.212367
EFCC1	-0.314357	0.0737598	-0.149374
EFEMP1	-0.606897	-0.0122476	-0.262207
EFEMP2	-0.678196	-0.0155473	-0.157148
EFHB	-0.618937	0.125259	-0.185113
EFHC2	-0.78793	0.213314	-0.013423
EFHD2	-0.0616531	-0.267326	-0.24044
EFL1	-0.0334659	0.597725	-0.310316
EFNA2	-0.414595	-0.0311607	-0.308509
EFNA5	0.796486	0.242621	0.110176
EFNB1	-0.432153	-0.0952464	-0.205053
EFNB2	-0.704125	0.1222	0.384506
EFNB3	-0.93866	-0.0535952	0.144837
EFR3A	0.858045	0.313857	-0.0505194
EFR3B	-0.391592	-0.228095	0.202197
EGFEM1P	-0.623922	0.136878	-0.353682
EGFL6	-0.635388	-0.351456	-0.0617664
EGFL7	0.235447	0.609037	0.483737
EGLN1	-0.678108	-0.252548	-0.285452
EGR1	0.585643	0.0374354	0.198114
EGR2	0.0840792	-0.198291	0.362944
EGR3	-0.34121	-0.163254	0.613566
EGR4	-0.300307	-0.182203	0.325229
EHBP1L1	-0.63914	-0.19365	0.482633
EHD1	-0.0966626	0.283515	-0.457757
EHD2	0.701641	-0.0821518	0.292125
EHF	0.197767	0.443183	-0.360058
EHMT1	0.629546	-0.470421	-0.19228
EID1	-0.30137	-0.249847	0.277899
EID2B	-0.625998	-0.509327	0.241938
[truncated: 5,974 more rows]

## Sheet: 2
C	direction	description	n_genes	enrichment	FDR	neglogFDR	FDR_rank
C1	bottom	Covalent chromatin modification	153	1.99741	0.0059	2.2291479883578558	1.0
C1	bottom	Histone modification	149	1.90914	0.0147	1.832682665251824	2.0
C1	bottom	Peptidyl-lysine modification	125	2.00569	0.0223	1.6516951369518393	3.0
C1	top	Protein targeting to membrane	76	3.67735	0.0019	2.721246399047171	1.0
C1	top	Cotranslational protein targeting	43	4.52387	0.0019	2.721246399047171	2.0
C1	top	SRP-dependent protein targeting	42	4.82605	0.0019	2.721246399047171	3.0
C1	top	Protein targeting to er	53	4.19848	0.0019	2.721246399047171	4.0
C1	top	mRNA catabolic process	47	3.83554	0.0033	2.4814860601221125	5.0
C1	top	Protein localization to endoplasmic reticulum	56	3.86005	0.0042	2.3767507096020997	6.0
C1	top	Protein localization to membrane	118	2.56126	0.0042	2.3767507096020997	7.0
C1	top	Regulation of leukocyte proliferation	100	2.68637	0.0089	2.050609993355087	8.0
C1	top	Viral gene expression	53	3.39634	0.0147	1.832682665251824	9.0
C1	top	Positive regulation of leukocyte proliferation	59	2.95586	0.0412	1.3851027839668655	10.0
C1	top	7-methylguanosine mRNA capping	9	7.357	0.0459	1.3381873144627388	11.0
C1	top	Regulation of lymphocyte proliferation	91	2.46684	0.0466	1.3316140833099999	12.0
C2	bottom	Generation of metabolites and energy	179	1.83935	0.00065	3.1870866433571443	1.0
C2	bottom	Mitochondrion organization	181	1.4967	0.002	2.6989700043360187	2.0
C2	bottom	Steroid metabolic process	105	1.61331	0.0026	2.585026652029182	3.0
C2	bottom	Steroid biosynthetic process	62	2.243	0.0034	2.468521082957745	4.0
C2	bottom	Energy derivation by oxidation	99	1.98459	0.0044	2.3565473235138126	5.0
C2	bottom	Sterol biosynthetic process	27	3.18342	0.0044	2.3565473235138126	6.0
C2	bottom	ATP metabolic process	72	2.32397	0.0044	2.3565473235138126	7.0
C2	bottom	Alcohol metabolic process	163	1.41172	0.0071	2.1487416512809245	8.0
C2	bottom	Secondary alcohol metabolic process	60	1.9884	0.0071	2.1487416512809245	9.0
C2	bottom	Mitochondrial translation	47	2.63259	0.008	2.0969100130080562	10.0
C2	bottom	Cellular component disassembly	157	1.29789	0.0101	1.9956786262173574	11.0
C2	bottom	Cellular protein complex disassembly	55	2.26183	0.0118	1.9281179926938745	12.0
C2	bottom	Mitochondrial translational termination	38	2.62055	0.0168	1.7746907182741372	13.0
C2	bottom	Cholesterol biosynthetic process	22	3.47961	0.0187	1.728158393463501	14.0
C2	bottom	Regulation of mitochondrial fusion	5	6.09192	0.0194	1.712198270069774	15.0
C2	bottom	Translational termination	41	2.55892	0.0214	1.6695862266508092	16.0
C2	bottom	Secondary alcohol biosynthetic process	24	3.19658	0.0214	1.6695862266508092	17.0
C2	bottom	Response to jasmonic acid	3	7.38886	0.0221	1.6556077263148892	18.0
C2	bottom	Positive regulation of autophagy of mitochondrion	10	4.36043	0.0249	1.6038006529042637	19.0
C2	bottom	Sulfur compound metabolic process	163	1.05837	0.0278	1.5559552040819238	20.0
C2	bottom	Mitochondrial gene expression	60	1.98664	0.0278	1.5559552040819238	21.0
C2	bottom	Sterol metabolic process	59	1.78165	0.0348	1.458420756053419	22.0
C2	bottom	Mitochondrial translational elongation	37	2.67223	0.0375	1.4259687322722812	23.0
C2	bottom	acyl-CoA metabolic process	38	1.60237	0.0387	1.4122890349810886	24.0
C2	bottom	Antigen processing	99	1.03412	0.0387	1.4122890349810886	25.0
C2	bottom	Intestinal cholesterol absorption	3	7.01447	0.0387	1.4122890349810886	26.0
C2	bottom	Alcohol biosynthetic process	66	1.78345	0.0387	1.4122890349810886	27.0
C2	bottom	Oxidative phosphorylation	36	2.61332	0.0415	1.3819519032879073	28.0
C2	bottom	C21-steroid hormone metabolic process	15	3.34875	0.0432	1.3645162531850878	29.0
C2	bottom	Cholesterol metabolic process	51	1.83552	0.0472	1.3260580013659122	30.0
C2	bottom	Tricarboxylic acid cycle	19	2.80545	0.0488	1.3115801779972893	31.0
C2	bottom	ATP biosynthetic process	12	3.70052	0.0488	1.3115801779972893	32.0
C2	bottom	Mitochondrial respiratory chain complex i assembly	20	2.82233	0.0488	1.3115801779972893	33.0
C2	bottom	Progesterone metabolic process	7	4.69118	0.0488	1.3115801779972893	34.0
C2	bottom	Organic hydroxy compound biosynthetic process	99	1.60397	0.0488	1.3115801779972893	35.0
C2	bottom	Regulation of protein catabolic process in the vacuole	7	4.71063	0.0488	1.3115801779972893	36.0
C2	top	Regulation of epigenetic expression	72	2.03254	0.00065	3.1870866433571443	1.0
C2	top	mRNA processing	157	1.60222	0.004	2.3979400086720375	2.0
C2	top	Germ cell development	96	1.32916	0.0044	2.3565473235138126	3.0
C2	top	Covalent chromatin modification	153	1.38817	0.0044	2.3565473235138126	4.0
C2	top	Regulation of gene expression, epigenetic	34	2.35004	0.0044	2.3565473235138126	5.0
C2	top	Cellular process involved in reproduction	129	1.26294	0.005	2.3010299956639813	6.0
C2	top	Peptidyl-lysine modification	125	1.3142	0.0063	2.2006594505464183	7.0
C2	top	RNA splicing	139	1.40988	0.0071	2.1487416512809245	8.0
C2	top	Cilium organization	162	1.12911	0.0071	2.1487416512809245	9.0
C2	top	Histone modification	149	1.31042	0.0089	2.050609993355087	10.0
C2	top	Cilium assembly	157	1.10682	0.0091	2.040958607678906	11.0
C2	top	Chromatin assembly	52	1.98858	0.0127	1.8961962790440432	12.0
C2	top	Nucleosome assembly	41	1.94192	0.0278	1.5559552040819238	13.0
C2	top	Regulation of chromosome organization	134	1.08543	0.0278	1.5559552040819238	14.0
C2	top	Regulation of rna splicing	63	1.74659	0.0278	1.5559552040819238	15.0
C2	top	Regulation of dna recombination	45	1.81882	0.0351	1.454692883534176	16.0
C2	top	Chromatin assembly or disassembly	61	1.91059	0.0351	1.454692883534176	17.0
C2	top	Chromatin organization involved in regulation of transcription	37	1.94995	0.0387	1.4122890349810886	18.0
C2	top	Regulation of chromatin organization	79	1.42475	0.0391	1.4078232426041333	19.0
C2	top	Regulation of mRNA splicing	48	2.28643	0.0469	1.3288271572849168	20.0
C2	top	RNA catabolic process	97	1.03917	0.0488	1.3115801779972893	21.0
C2	top	Viral gene expression	53	1.06973	0.0488	1.3115801779972893	22.0
C2	top	Regulation of chromatin silencing	6	5.12948	0.0488	1.3115801779972893	23.0
C3	bottom	Regulation of synaptic plasticity	117	1.74119	0.00029	3.537602002101044	1.0
C3	bottom	Serotonin receptor signaling	16	3.44786	0.0047	2.3279021420642825	2.0
C3	bottom	Regulation of circadian rhythm	56	1.68578	0.0066	2.1804560644581312	3.0
C3	bottom	Dendrite development	82	1.46909	0.0066	2.1804560644581312	4.0
C3	bottom	Dendritic spine development	44	2.05048	0.0112	1.9507819773298183	5.0
C3	bottom	Response to dopamine	38	2.00641	0.0116	1.9355420107730814	6.0
C3	bottom	Response to catecholamine	49	1.59336	0.0135	1.869666231504994	7.0
C3	bottom	Regulation of neurotransmitter secretion	18	2.89772	0.0155	1.8096683018297086	8.0
C3	bottom	Learning or memory	139	1.08768	0.0155	1.8096683018297086	9.0
C3	bottom	Regulation of synapse organization	126	1.20385	0.0155	1.8096683018297086	10.0
C3	bottom	Regulation of synapse structure or activity	133	1.18506	0.0168	1.7746907182741372	11.0
C3	bottom	Positive regulation of excitatory postsynaptic potential	18	2.76722	0.0242	1.6161846340195687	12.0
C3	bottom	Regulation of short-term plasticity	9	3.83811	0.0247	1.6073030467403342	13.0
C3	bottom	Regulation of postsynaptic membrane potential	61	1.67389	0.0247	1.6073030467403342	14.0
C3	bottom	Vocal learning	4	5.77498	0.0259	1.586700235918748	15.0
C3	bottom	Modulation of excitatory postsynaptic potential	26	2.5894	0.0264	1.578396073130169	16.0
C3	bottom	Regulation of cation transmembrane transport	186	0.738456	0.0265	1.576754126063192	17.0
C3	bottom	Chemical synaptic transmission, postsynaptic	62	1.56986	0.0306	1.51427857351842	18.0
C3	bottom	Regulation of neurotransmitter levels	134	1.18019	0.0355	1.449771646944906	19.0
C3	bottom	Regulation of signaling receptor activity	86	0.997519	0.0357	1.4473317838878068	20.0
C3	bottom	Response to histamine	9	3.58342	0.0362	1.4412914294668342	21.0
C3	bottom	Regulation of nervous system process	77	1.3117	0.039	1.408935392973501	22.0
C3	bottom	Neurotransmitter transport	77	1.58264	0.0398	1.4001169279263121	23.0
C3	bottom	Cognition	161	0.987496	0.0401	1.3968556273798178	24.0
C3	bottom	Regulation of neurotransmitter receptor activity	50	1.50986	0.0436	1.360513510731414	25.0
C3	bottom	Vocalization behavior	10	3.34937	0.0448	1.348721986001856	26.0
C3	bottom	Neurotransmitter secretion	64	1.62466	0.0469	1.3288271572849168	27.0
C3	top	Inflammatory response	185	1.19725	5.99e-06	5.2225731776106885	1.0
C3	top	Extracellular matrix organization	163	1.57165	1.57e-05	4.804100347590766	2.0
C3	top	Antigen processing	8	7.45515	3.94e-05	4.404503778174426	3.0
C3	top	Blood vessel morphogenesis	192	1.54237	5.31e-05	4.274905478918531	4.0
C3	top	Regulation of angiogenesis	141	1.40299	0.00021	3.677780705266081	5.0
C3	top	Regulation of vasculature development	158	1.29732	0.00051	3.2924298239020637	6.0
C3	top	Positive regulation of cell adhesion	176	1.25689	0.0013	2.886056647693163	7.0
C3	top	Artery morphogenesis	27	2.93568	0.003	2.5228787452803374	8.0
C3	top	Detection of external biotic stimulus	10	4.88031	0.0034	2.468521082957745	9.0
C3	top	T cell activation	90	1.45166	0.0044	2.3565473235138126	10.0
C3	top	Adaptive immune response	109	1.74172	0.0046	2.337242168318426	11.0
C3	top	Regulation of apoptotic signaling pathway	19	3.47186	0.0046	2.337242168318426	12.0
C3	top	Angiogenesis	147	1.39629	0.0047	2.3279021420642825	13.0
C3	top	Leukocyte migration	120	1.43768	0.0047	2.3279021420642825	14.0
C3	top	Regulation of killer cell mediated cytotoxicity	8	5.20111	0.0053	2.275724130399211	15.0
C3	top	Regulation of epithelial cell proliferation	157	1.26496	0.0059	2.2291479883578558	16.0
C3	top	Cotranslational protein targeting	43	1.06788	0.0065	2.1870866433571443	17.0
C3	top	Viral transcription	49	1.05245	0.0065	2.1870866433571443	18.0
C3	top	Regulation of interleukin-8 production	31	2.08176	0.0066	2.1804560644581312	19.0
C3	top	Detection of bacterium	7	5.30941	0.0074	2.1307682802690238	20.0
C3	top	Morphogenesis of a branching structure	74	1.36423	0.0081	2.0915149811213505	21.0
C3	top	SRP-dependent protein targeting	42	1.08563	0.0083	2.0809219076239263	22.0
C3	top	Protection from killer cell mediated cytotoxicity	5	6.17031	0.0083	2.0809219076239263	23.0
C3	top	Regulation of cytokine production	6	5.54837	0.0113	1.9469215565165803	24.0
C3	top	Negative regulation of immune effector process	55	2.41855	0.0117	1.9318141382538383	25.0
C3	top	Morphogenesis of a branching epithelium	69	1.41099	0.0117	1.9318141382538383	26.0
C3	top	Linoleic acid metabolic process	7	5.13319	0.0121	1.91721462968355	27.0
C3	top	Artery development	41	2.2095	0.0123	1.9100948885606022	28.0
C3	top	Exocrine system development	22	1.96834	0.013	1.8860566476931633	29.0
C3	top	Protein targeting to ER	53	0.787276	0.013	1.8860566476931633	30.0
C3	top	Interferon-gamma-mediated signaling pathway	32	3.33173	0.0131	1.8827287043442358	31.0
C3	top	Response to interferon-gamma	72	2.17435	0.0132	1.8794260687941502	32.0
C3	top	Immune response to tumor cell	3	7.34631	0.0135	1.869666231504994	33.0
C3	top	Detection of other organism	8	4.8167	0.014	1.853871964321762	34.0
C3	top	Regulation of alpha-beta T cell activation	36	2.37643	0.0142	1.8477116556169435	35.0
C3	top	Regulation of viral process	74	1.16415	0.0142	1.8477116556169435	36.0
C3	top	Cell-substrate adhesion	93	1.5495	0.0144	1.8416375079047504	37.0
C3	top	Regulation of biological process involved in symbiotic interaction	78	1.15299	0.0155	1.8096683018297086	38.0
C3	top	Negative regulation of lymphocyte mediated immunity	20	3.03331	0.0162	1.7904849854573692	39.0
C3	top	Cellular response to vascular endothelial growth factor stimulus	21	2.40271	0.0162	1.7904849854573692	40.0
C3	top	Mesodermal cell differentiation	10	4.20312	0.0172	1.764471553092451	41.0
C3	top	Lymphocyte migration	19	3.08911	0.0189	1.723538195826756	42.0
C3	top	Positive regulation of regulatory T cell differentiation	4	6.326	0.019	1.7212463990471711	43.0
C3	top	Wound healing	168	0.990447	0.0194	1.712198270069774	44.0
C3	top	Cellular response to iron ion	6	5.27265	0.02	1.6989700043360187	45.0
C3	top	Cellular response to interferon-gamma	68	2.16235	0.02	1.6989700043360187	46.0
C3	top	Branching morphogenesis of an epithelial tube	57	1.45586	0.0214	1.6695862266508092	47.0
C3	top	Detection of biotic stimulus	16	3.2355	0.0227	1.6439741428068773	48.0
C3	top	Regulation of antigen processing and presentation	8	4.53064	0.0235	1.6289321377282637	49.0
C3	top	Regulation of lamellipodium morphogenesis	5	5.62833	0.0235	1.6289321377282637	50.0
C3	top	Positive regulation of hemopoiesis	80	1.30911	0.0247	1.6073030467403342	51.0
C3	top	Positive regulation of angiogenesis	84	1.34861	0.0249	1.6038006529042637	52.0
C3	top	Protein localization to endoplasmic reticulum	56	0.643851	0.0255	1.5934598195660448	53.0
C3	top	Viral gene expression	53	0.818271	0.0257	1.5900668766687054	54.0
C3	top	Lymphocyte activation	147	0.849509	0.0259	1.586700235918748	55.0
C3	top	Negative regulation of lymphocyte activation	71	1.54184	0.0261	1.583359492661719	56.0
C3	top	Outflow tract morphogenesis	39	1.7048	0.0264	1.578396073130169	57.0
C3	top	Humoral immune response	76	1.1705	0.0264	1.578396073130169	58.0
C3	top	Urogenital system development	146	0.99644	0.0305	1.5157001606532141	59.0
C3	top	Positive regulation of alpha-beta T cell activation	24	2.34773	0.0305	1.5157001606532141	60.0
C3	top	Negative regulation of cell activation	99	1.1551	0.0314	1.5030703519267852	61.0
C3	top	Positive regulation of axon guidance	5	5.44008	0.0315	1.5016894462103996	62.0
C3	top	Regulation of endothelial cell apoptotic process	19	2.93781	0.0315	1.5016894462103996	63.0
C3	top	Endothelium development	46	1.9071	0.0351	1.454692883534176	64.0
C3	top	Leukocyte cell-cell adhesion	27	2.64452	0.0355	1.449771646944906	65.0
C3	top	Positive regulation of vasculature development	95	1.15599	0.0356	1.448550002027125	66.0
C3	top	Response to tumor cell	7	4.71471	0.0362	1.4412914294668342	67.0
C3	top	Positive regulation of cell-cell adhesion	105	1.13094	0.0363	1.4400933749638876	68.0
C3	top	Morphogenesis of an epithelium	193	0.898891	0.0389	1.4100503986742923	69.0
C3	top	Organic cyclic compound catabolic process	199	0.492991	0.0395	1.4034029043735399	70.0
C3	top	Regulation of T cell cytokine production	8	4.31939	0.0403	1.3946949538588904	71.0
C3	top	Establishment of epithelial cell polarity	17	2.96418	0.0403	1.3946949538588904	72.0
C3	top	Regulation of pathway-restricted SMAD protein phosphorylation	26	2.47347	0.0424	1.3726341434072673	73.0
C3	top	Regulation of endothelial cell proliferation	63	1.79751	0.0436	1.360513510731414	74.0
C3	top	Integrin-mediated signaling pathway	49	2.1064	0.0448	1.348721986001856	75.0
C3	top	Positive regulation of axon extension involved in axon guidance	4	5.80558	0.0448	1.348721986001856	76.0
C3	top	Regulation of chemotaxis	103	1.44869	0.0469	1.3288271572849168	77.0
C3	top	Negative regulation of leukocyte activation	89	1.23852	0.0473	1.3251388592621884	78.0
C3	top	Regulation of wound healing	59	1.54159	0.0473	1.3251388592621884	79.0
C3	top	Regulation of macrophage migration	3	6.65491	0.0473	1.3251388592621884	80.0
C3	top	Positive regulation of CD8-positive, alpha-beta T cell activation	3	6.64237	0.0473	1.3251388592621884	81.0
C3	top	Bleb assembly	5	5.21051	0.0493	1.30715308072277	82.0
C3	top	Cell adhesion mediated by integrin	13	3.28086	0.0493	1.30715308072277	83.0
C3	top	Regulation of epithelial cell apoptotic process	38	2.40471	0.0493	1.30715308072277	84.0

## Sheet: 3
id	FC	MEG Theta	Delta MT	T1/T2	CT	AG	Evo Exp	Ext	Allom	CBF	NS PC1	fMRI G1
1	0.291375	0.216393	1.10524	1.54612	1.94632	-0.527573	-1.72637	0.402075	0.852849	59.0596	5.3134	-2.97237
2	0.238842	0.22766	2.89637	1.49808	2.38651	-0.131119	0.425741	0.289589	1.1162	65.5037	-10.9165	-4.10473
3	0.263631	0.209535	3.67198	1.5067	2.11973	-0.258508	-1.23318	0.127839	0.989555	56.3064	1.15432	-4.46532
4	0.304303	0.215108	1.94763	1.50888	2.02884	-0.383811	-1.40435	0.363391	0.843523	59.3063	1.15432	-3.68021
5	0.297265	0.209438	2.68055	1.48079	2.18582	-0.141583	-1.18421	0.413852	0.912007	58.1015	1.15432	-3.76029
6	0.278995	0.21348	4.42985	1.45881	2.27008	-0.104994	-0.985882	0.37466	0.983407	56.8548	9.47249	-3.99661
7	0.242668	0.216531	3.72442	1.43834	2.64723	-0.3463	-1.47132	0.534155	0.956328	50.8628	16.38	-4.24921
8	0.26361	0.270345	2.70547	1.61926	2.71483	0.0284087	-0.292925	0.199747	0.858386	54.2748	-26.2993	-5.04652
9	0.273111	0.258993	2.75357	1.54299	1.77471	-0.0754612	0.381762	0.185176	0.899373	60.5633	-26.2993	-5.04231
10	0.252844	0.287917	3.21701	1.37929	2.59207	0.218054	0.473475	0.133035	0.92555	69.1218	-34.2474	-2.51414
11	0.213902	0.286475	3.86288	1.33346	2.54746	0.437202	0.328801	0.159482	1.05953	71.6363	-18.1652	-1.49008
12	0.202716	0.288116	3.19339	1.32703	2.78222	0.361408	0.352634	0.110952	1.00172	73.8081	-25.4524	0.339663
13	0.254114	0.201658	2.3126	1.49501	2.11697	-0.0879386	-0.81518	0.24692	0.973861	59.0291	9.47249	-4.44557
14	0.189452	0.251914	2.63012	1.53077	2.22017	0.346779	-0.424498	0.159556	0.985627	59.4066	15.9027	2.11252
15	0.192268	0.21957	2.99376	1.39278	2.35325	0.545592	-0.793221	0.182413	0.983879	61.7455	30.6511	2.69996
16	0.247321	0.209202	3.37085	1.48776	2.25537	0.221677	-0.370312	0.194692	1.04189	58.7137	-7.02411	-4.40789
17	0.241654	0.22141	4.65841	1.39268	2.21335	0.327607	-0.554611	0.24918	1.00176	57.2584	-12.4648	-3.54023
18	0.253515	0.231832	3.12817	1.36047	2.83111	-0.365421	-0.0410841	0.752172	1.01516	54.6664	20.255	-2.96786
19	0.235241	0.213518	3.00087	1.45475	2.21867	0.126712	-0.475751	0.362479	1.21444	55.9851	-2.06131	-4.23101
20	0.227802	0.218443	3.52067	1.42037	2.3182	-0.112004	-0.411191	0.305292	1.12827	61.5533	4.58455	-4.14186
21	0.223496	0.220021	4.08718	1.39368	2.62958	-0.00703238	-0.653368	0.466864	1.01937	61.3322	3.59619	-4.03444
22	0.227902	0.216885	3.06271	1.38181	2.64039	-0.168653	-1.10822	0.444749	0.929616	54.5542	16.6647	-3.95841
23	0.227532	0.224185	3.36647	1.49951	2.443	-0.226459	0.234014	0.264704	1.05619	65.8351	-12.9163	-4.09059
24	0.227415	0.24571	5.6877	1.74735	2.65594	-0.0688262	0.468389	0.2446	1.03434	83.9365	-28.1712	-3.76115
25	0.230128	0.24623	4.76292	1.26608	2.78991	-0.27576	1.40384	0.228037	0.96351	68.499	-23.317	-0.285389
26	0.142525	0.315394	3.79263	1.20876	2.94358	0.594759	0.823768	0.0455016	1.04172	56.5138	1.15432	3.46085
27	0.25757	0.244444	2.59825	1.29123	2.53832	-0.0723942	0.0555274	0.21789	1.09506	61.0025	1.15432	-0.799723
28	0.259726	0.241166	5.53443	1.316	2.77754	-0.279658	1.11639	0.388735	0.913463	69.4567	-2.78064	-1.03889
29	0.217864	0.229818	2.98692	1.27858	2.38717	0.140477	-0.367162	0.126451	0.99483	61.0154	-5.67455	2.65498
30	0.174869	0.230911	3.20743	1.33181	2.64512	0.225379	-0.499536	0.108676	1.13468	65.1335	33.4341	5.92941
31	0.190611	0.229576	3.12715	1.38128	2.73851	-0.029284	-0.343356	0.239847	1.04011	59.6231	40.7356	3.35242
32	0.12209	0.26558	2.3073	1.30784	2.98894	0.295811	0.504548	0.176013	1.00056	74.8575	1.15432	4.20471
33	0.11653	0.240038	2.04507	1.40197	2.89193	0.177593	-0.267838	0.127344	1.18302	66.691	35.9305	5.84733
34	0.129545	0.256889	2.45989	1.4015	3.15231	0.57359	-0.0958733	0.185743	1.15859	78.7525	35.8607	5.84779
35	0.145183	0.250504	2.30786	1.33625	2.61639	0.4757	-0.130732	0.17413	1.1749	69.2446	19.972	6.17646
36	0.211673	0.258153	2.2975	1.47255	2.26114	-0.0697956	0.00382013	0.0834219	0.760818	48.2582	-26.6354	-5.22443
37	0.237233	0.260001	2.4327	1.29927	2.20874	-0.0478894	0.248369	0.235237	0.887795	46.303	1.15432	-3.97839
38	0.253221	0.260772	2.53267	1.25219	2.47375	-0.112103	0.598667	0.222579	0.914384	59.3992	1.15432	-2.14179
39	0.210316	0.251899	0.8472	1.28624	2.17556	0.0031118	-0.168737	0.129074	0.876911	45.9252	-23.4231	-5.02023
40	0.221057	0.279219	4.28312	1.44151	2.74796	-0.146138	0.816706	0.149613	1.03276	52.3946	-26.2993	-5.18505
41	0.18812	0.286631	2.59486	1.30229	2.6717	-0.206407	1.1874	0.201596	1.06209	52.8563	-29.5117	-4.7106
42	0.22603	0.246242	1.43977	1.27332	2.17786	0.0694604	0.209768	0.130688	1.05516	53.3647	-28.9646	-4.03364
43	0.222531	0.305992	3.13285	1.28597	2.85977	0.285619	0.950717	0.0897452	1.14313	57.6858	-26.5369	-2.61667
44	0.200696	0.308001	3.21843	1.23372	2.70872	0.506628	0.592468	0.166102	1.05776	53.0082	1.15432	-1.49087
45	0.241745	0.238208	2.51905	1.24126	2.35692	-0.0889566	-0.282622	0.17232	1.03484	57.4302	-5.10863	-1.96455
46	0.235173	0.226548	3.40747	1.31252	2.30234	0.267847	-0.520704	0.246043	0.960436	59.726	-16.1514	-1.08205
47	0.240315	0.246554	2.608	1.33476	2.32036	-0.108073	1.31939	0.152577	1.05911	55.1767	-32.9362	-4.57099
48	0.248795	0.240495	2.5547	1.42009	2.18901	0.0944645	1.56618	0.135501	1.1316	61.4659	-29.0906	-3.87154
49	0.236888	0.23638	2.70419	1.33881	2.26484	0.258114	0.61931	0.168846	1.03213	58.5294	-22.2367	-3.84619
50	0.231186	0.230821	3.8493	1.35864	2.2501	0.365215	0.43438	0.262867	1.05175	57.7844	-14.9408	-0.910968
51	0.272717	0.253596	1.41224	1.44391	2.28167	0.0802186	0.670585	0.178525	0.966158	52.6439	-29.5117	-5.24483
52	0.26211	0.248992	2.22674	1.37295	2.14902	-0.0860485	1.06341	0.20639	1.02911	55.7585	-33.7198	-5.14162
53	0.263881	0.261116	3.46418	1.55304	1.98426	0.0213825	0.097161	0.177985	0.859097	56.907	-26.2993	-4.97777
54	0.205375	0.282116	2.6244	1.42949	2.81826	0.196056	-0.353216	0.323899	0.903763	58.2461	-33.7198	-5.21833
55	0.208496	0.291535	2.6485	1.39976	2.62126	0.140635	0.21701	0.19148	0.931501	49.0851	-26.2993	-5.05804
56	0.20828	0.272514	4.5121	1.30031	2.95391	0.153971	-0.309915	0.194049	0.984516	68.7326	-33.7198	-4.15562
57	0.175598	0.278554	1.21353	1.17349	2.90121	-0.485833	0.840548	0.105853	0.965938	64.3679	-32.3565	-2.61843
58	0.127378	0.284624	2.10172	1.0992	2.31606	-0.323209	0.585081	0.101735	0.993232	49.4357	-22.5821	0.0305773
59	0.180537	0.293235	1.96433	1.14132	3.03542	-0.237061	0.947093	0.197849	0.989273	66.1071	-20.2894	-2.55571
60	0.199484	0.299512	2.7748	1.22364	2.83799	0.00570486	1.11865	0.169947	1.09468	53.3061	-18.8885	-2.33317
61	0.089405	0.256166	0.0632285	1.10025	3.13787	-0.0842675	0.604936	0.13472	1.1626	60.3982	24.5164	4.7389
62	0.152918	0.309109	3.1132	1.18175	3.01129	0.347818	1.0419	0.14674	1.07908	54.7273	-1.61481	4.97969
63	0.17143	0.317595	4.89525	1.21545	3.04363	0.57259	0.884213	0.178993	1.02596	60.9776	5.16855	4.42519
64	0.108605	0.289001	1.70659	1.16717	2.72446	0.140531	0.458972	0.168694	1.0837	56.522	19.9403	4.09317
65	0.116645	0.282082	2.67497	1.21005	2.61342	0.118802	0.26934	0.210955	0.902096	65.6039	20.2174	5.58317
66	0.119289	0.265851	3.87271	1.38322	2.72308	0.421979	0.922614	0.223748	0.973225	77.0983	29.5126	4.50399
67	0.171184	0.303923	4.3255	1.25641	2.73254	0.636746	1.36601	0.137201	1.20088	72.7327	1.15432	6.09362
68	0.162647	0.310858	5.44013	1.24298	2.57993	0.659935	0.585763	0.125537	1.10964	66.6959	28.3825	5.74352
69	0.149742	0.306956	3.84483	1.16257	2.88702	0.243189	0.573978	0.138154	1.00203	58.4212	25.2269	6.24872
70	0.122296	0.31714	4.95561	1.19053	2.85295	0.576116	0.517824	0.135403	1.01859	61.6321	12.7374	6.52872
71	0.141228	0.310004	4.84791	1.18631	2.53848	0.385945	0.513103	0.165092	1.09964	66.6941	17.4782	6.1158
72	0.142234	0.290561	2.77384	1.18881	2.55412	0.411903	0.486271	0.13867	1.03862	60.2496	1.15432	6.24124
73	0.206929	0.294321	3.8007	1.29178	2.59169	0.75478	1.02526	0.149633	1.18107	70.7548	18.017	5.25013
74	0.168028	0.271836	5.64158	1.26144	2.7603	0.350508	0.893561	0.19954	0.904745	73.2957	5.79506	3.64255
75	0.169054	0.269471	5.52433	1.29164	2.64584	0.468124	1.44878	0.161112	0.897913	72.5447	20.531	3.96022
76	0.142411	0.26524	4.77117	1.24807	2.75535	0.289352	1.50334	0.201547	0.86046	74.4327	22.6632	5.71727
77	0.144356	0.267552	4.55235	1.20377	2.6694	0.455174	1.43639	0.145638	0.927575	73.544	1.15432	5.69935
78	0.206112	0.269461	5.41703	1.25468	2.70487	0.204541	0.248202	0.189773	1.03421	73.6383	-25.1929	-1.20237
79	0.207985	0.28432	3.64985	1.34888	2.56618	0.445637	0.659814	0.129375	1.03131	69.5481	15.8352	0.981544
80	0.175148	0.287094	4.64585	1.34081	2.54701	0.324179	0.36574	0.187662	1.13858	69.6034	-4.63711	1.41829
81	0.205402	0.278515	5.53396	1.3377	2.50202	0.537106	1.11734	0.126589	0.928292	70.7295	21.3945	2.92772
82	0.186706	0.27387	4.97598	1.27146	2.48973	0.554732	1.69633	0.226939	0.910979	70.6825	8.49476	0.84397
83	0.2085	0.285286	3.58334	1.26703	2.52958	0.600567	1.12004	0.142682	1.10945	73.6163	8.82318	3.28785
84	0.217256	0.295074	3.46272	1.20986	2.56443	0.36676	1.26533	0.134248	1.16267	71.9084	17.5961	0.0656393
85	0.177545	0.28092	3.97216	1.23537	2.53133	0.646334	1.82777	0.205342	1.05844	77.2433	17.5961	3.36848
86	0.212635	0.295481	3.82262	1.21457	2.45261	0.407722	1.2101	0.173521	1.13214	69.0693	9.3752	1.09278
87	0.156896	0.298042	3.75902	1.18459	2.42382	0.367877	0.689565	0.151537	1.12377	65.3334	1.15432	6.04081
88	0.104407	0.271301	3.85158	1.16119	2.78919	0.0264908	0.154929	0.245335	0.786565	66.8266	13.1906	6.23223
89	0.140941	0.272293	3.84239	1.20689	2.4899	0.380491	1.08087	0.115306	0.983328	68.6258	9.3752	5.01875
90	0.0836778	0.268138	3.65237	1.18154	2.66576	0.25934	0.665899	0.137683	0.857191	61.0955	1.15432	6.1683
91	0.126587	0.264818	4.56554	1.20605	2.72843	0.329786	0.796602	0.124995	0.915339	65.6481	1.15432	2.79827
92	0.0710772	0.260746	3.18601	1.24276	2.80052	0.239548	-0.00929804	0.148861	1.03599	72.6872	21.3644	2.19235
93	0.0339952	0.256781	4.14635	1.20106	2.30013	0.222511	-0.343577	0.20388	0.860127	64.8117	1.15432	5.28347
94	0.120515	0.259897	2.41811	1.24012	3.02177	0.0805619	0.340813	0.252995	1.05112	70.2112	20.1199	5.30869
95	0.227329	0.239516	5.0248	1.38185	2.28691	0.417258	1.18646	0.150436	1.13942	63.6024	-14.7862	0.688503
96	0.23166	0.298001	4.11095	1.32083	2.54347	0.37892	0.662161	0.198212	0.988463	64.5149	-34.7779	-2.51166
97	0.167253	0.306706	4.11044	1.28559	2.72218	0.705556	1.35415	0.12843	1.05431	68.0117	-2.72784	3.97037
98	0.122604	0.315031	3.64123	1.21823	2.77996	0.731094	0.607329	0.156388	1.05045	67.7176	1.15432	4.90289
99	0.226193	0.249867	5.10505	1.29283	2.80289	-0.0418749	0.0461967	0.205367	0.972482	71.6437	-34.0887	-3.76008
100	0.260274	0.246462	4.94261	1.28785	2.7606	-0.353649	0.143087	0.159011	0.973797	61.5345	-28.1712	-4.39662
101	0.234166	0.247366	4.8181	1.3882	2.8403	-0.374807	0.59852	0.203669	1.12354	56.5935	-32.7241	-5.04858
102	0.230203	0.249348	2.25409	1.38431	2.57679	-0.234064	-0.378515	0.143979	0.927755	51.5819	-25.1474	-4.39953
103	0.201346	0.241803	3.7406	1.35227	2.31553	-0.234673	0.607216	0.400898	0.901504	67.869	-16.9017	-3.61116
104	0.247864	0.248396	5.2172	1.4918	2.39982	-0.207311	0.661123	0.188087	0.953147	63.5894	-31.1054	-4.16493
105	0.252572	0.247632	5.03248	1.35357	2.63528	-0.219352	1.06823	0.170077	1.15805	61.8324	-34.0887	-3.91188
106	0.177255	0.246646	0.211817	1.20421	3.18611	-0.804248	0.268113	0.122524	0.947794	58.336	-17.5707	-3.39021
107	0.190937	0.241481	5.51278	1.24154	2.84793	-0.713186	0.917056	0.326681	0.908949	65.912	-12.9143	-3.26108
108	0.192398	0.26979	4.11991	1.19521	2.87785	-0.0228853	0.748698	0.191069	0.872522	62.1903	-19.0588	-1.60641
109	0.152514	0.260152	-0.412078	1.13194	3.19758	-0.195957	0.682576	0.181327	0.916872	68.8701	-17.5707	-1.42386
110	0.131311	0.0800071	1.1767	1.33815	2.97632	-0.986675	-0.731783	0.291657	0.488387	50.6275	13.25	-1.94878
111	0.157565	0.270421	3.50986	1.24145	2.92086	0.207243	1.02622	0.215088	0.900335	66.2299	-5.5695	1.76133
112	0.112214	0.219549	0.641586	1.1391	3.50029	-0.625655	-0.0915066	0.262094	0.835665	62.5319	3.28411	1.84511
113	0.178009	0.252365	4.44285	1.23475	2.84049	-0.404902	0.125881	0.237884	0.91292	68.2023	-32.7241	-3.20079
114	0.141993	0.260703	0.320049	1.19774	2.65898	-0.236079	0.562948	0.16937	0.890571	53.551	-17.5707	-3.0652
115	0.149001	0.255092	3.35014	1.25379	2.66105	-0.527188	-0.099836	0.179505	0.942543	48.4879	-25.1474	-4.57819
116	0.226752	0.24896	4.91552	1.27942	2.42763	-0.16845	1.44131	0.324685	1.17211	56.6529	-33.2219	-3.47294
117	0.235338	0.240317	3.89606	1.34647	2.30423	-0.0305148	1.59024	0.177134	1.03498	60.7024	-26.1029	-2.10734
118	0.074387	0.19969	2.16965	1.35116	2.78961	-0.304349	-0.268066	0.261666	0.535199	34.3947	34.7196	3.01989
119	0.15396	0.155738	2.72737	1.6836	2.04964	-0.536345	-1.61394	0.246324	0.470792	52.4421	34.1756	0.233994
120	0.126889	0.00152059	1.27225	1.08264	2.58839	-0.255491	-1.3173	0.274337	0.287159	47.1052	37.7002	0.33583
121	0.226097	0.23445	0.854362	1.37874	2.17479	-0.482428	-1.09778	0.146291	0.946012	47.4469	19.4273	-3.58813
122	0.0965787	0.202428	3.54634	1.14264	3.23044	-0.325818	0.207702	0.309143	0.879846	10.2918	30.6511	0.0184412
123	0.136585	0.248184	3.15777	1.11786	3.29986	-0.46536	0.739506	0.273833	0.864103	59.2851	10.4358	1.25394
124	0.266175	0.241788	6.6482	1.49085	2.66677	-0.457228	1.11968	0.292881	0.959061	70.0408	-1.55032	-3.50696
125	0.21063	0.239325	7.12958	1.31174	3.00678	-0.429129	1.3107	0.266596	0.878152	71.76	10.4358	-2.09563
126	0.129864	0.238143	2.21491	1.34883	2.8172	-0.693325	-1.79521	0.315596	0.776187	54.1836	37.7002	0.611933
127	0.153246	0.238081	2.42666	1.25685	2.69632	-0.518658	-1.14091	0.507645	0.94549	46.7637	39.1476	-1.30489
128	0.176347	0.241519	6.02385	1.22679	2.78384	-0.277197	1.28225	0.27262	1.01498	66.4251	18.1547	1.75253
129	0.197062	0.239906	5.78807	1.33704	2.61598	-0.307102	1.47791	0.21209	0.979811	66.6219	10.4358	1.80106
130	0.190694	0.24293	5.99452	1.27358	2.77996	-0.159739	1.45576	0.18467	1.00033	66.0252	18.1547	5.84497
131	0.136058	0.200962	2.55779	1.08588	3.23124	-0.354962	0.636255	0.20934	0.818843	18.5481	12.7374	4.67218
132	0.130429	0.240828	5.95402	1.16218	3.18743	0.00932771	1.57411	0.312797	1.12784	58.3121	29.0612	6.41201
133	0.181974	0.24103	4.94641	1.23251	2.95869	0.0546517	1.49797	0.411133	1.0517	72.618	15.5773	5.07196
134	0.112444	0.239175	5.05051	1.18649	2.85929	0.0949531	1.65892	0.235195	1.06867	28.6664	1.15432	4.87714
135	0.111283	0.238696	5.31207	1.21867	2.84416	-0.255693	0.723236	0.45115	0.999118	37.441	15.9027	0.695191
136	0.185269	0.240195	3.82383	1.25523	2.77487	-0.123272	1.37394	0.237482	1.09402	48.9451	19.6586	-1.08277
137	0.242487	0.239523	4.03765	1.24489	2.86652	-0.159291	1.16755	0.450973	1.08675	69.7233	-6.36965	0.804384
138	0.253106	0.234487	4.1838	1.30744	2.66356	-0.117163	0.441143	0.368466	1.08254	59.2693	19.9522	-2.45727
139	0.243465	0.238662	5.45389	1.37153	2.65101	-0.249854	1.17339	0.288575	0.942038	68.2711	2.78976	-0.665381
140	0.261508	0.233997	3.63238	1.36103	2.65934	-0.232859	0.972164	0.288929	1.0268	67.5023	-6.6193	-1.96457
141	0.241906	0.22883	3.60881	1.36945	2.41542	-0.164516	0.301476	0.27552	1.03678	60.7209	0.123427	-2.25447
142	0.275768	0.221069	3.62348	1.37136	2.25952	0.0185348	-0.663337	0.209667	1.0366	56.5667	1.15432	-2.9651
143	0.258618	0.221902	3.7921	1.28784	2.5949	0.0141484	0.0187992	0.237325	1.1334	65.7724	1.15432	-1.80063
144	0.195934	0.240545	5.76295	1.33519	2.39288	0.293256	1.69802	0.153393	1.00436	62.6821	-14.4027	3.23482
145	0.194043	0.230328	6.0963	1.33665	2.39788	0.340445	0.0874878	0.239066	1.07395	67.1822	-12.9296	4.38245
146	0.250484	0.220655	4.96671	1.35079	2.39445	0.174956	-0.307874	0.282892	1.16539	63.6254	3.70559	-1.77015
147	0.230834	0.254508	5.59569	1.25073	2.73429	-0.302316	0.926619	0.247962	1.15873	61.1153	-51.2994	-3.3202
148	0.242409	0.248429	4.6951	1.24105	2.6429	0.000531514	1.68562	0.299048	1.14676	64.5636	-25.0725	-0.920501
149	0.192402	0.239943	4.90244	1.25955	2.60218	0.309384	1.44486	0.223039	0.962467	67.0039	1.15432	5.0812
150	0.201864	0.236042	4.70362	1.29188	2.58583	-0.0373296	1.19118	0.228461	1.01599	62.4276	25.1898	5.48326
151	0.181024	0.232318	4.96586	1.26523	2.60056	0.291932	0.472942	0.196499	1.09051	64.6423	30.9873	5.60962
152	0.260896	0.211398	2.91071	1.40817	2.30433	0.0767101	-0.789117	0.250681	0.98229	57.7749	1.15432	-4.49763
153	0.190545	0.233641	2.43088	1.44737	2.52829	-0.678387	-1.42165	0.337135	0.885901	55.0089	1.15432	-4.08515
154	0.203797	0.228343	3.04982	1.40884	2.54233	-0.553851	-1.63639	0.441935	1.01592	48.4409	16.38	-4.18295
155	0.119008	0.239414	1.88407	1.20113	2.34973	-0.373206	-1.85226	0.31308	0.81599	53.646	39.3818	1.75902
156	0.219895	0.222705	3.04035	1.40707	2.52889	0.101191	-0.20436	0.282417	1.08538	61.6576	-1.81986	-4.17966
157	0.24676	0.231359	3.18106	1.33142	2.5306	-0.122114	0.783696	0.365022	1.0986	62.9105	-13.6893	-3.67757
158	0.231071	0.213681	3.66937	1.40047	2.34195	0.0264068	-0.344998	0.411512	1.17205	66.7365	3.70559	-4.07814
159	0.244743	0.222182	3.19742	1.38591	2.48208	-0.146146	-0.0326237	0.335574	1.07947	65.7012	4.58455	-4.18712
160	0.184907	0.232085	1.79597	1.36049	2.34732	-0.382787	-1.62781	0.266795	0.947854	45.5476	33.1733	-3.95209
161	0.164707	0.244218	3.87473	1.32633	2.3844	0.0548997	-0.273525	0.124771	1.16581	61.7189	34.7204	6.0136
162	0.165112	0.257686	2.92442	1.26952	2.81191	0.193302	0.112834	0.242151	1.01832	72.2424	1.15432	3.79532
163	0.222005	0.233335	3.07129	1.40863	2.95321	-0.600137	-0.934876	0.405149	0.922012	55.3011	30.0785	-3.53377
164	0.0324969	0.230763	0.990529	1.13929	3.01822	-0.119819	-0.248922	0.178542	1.12613	57.5225	5.59941	5.15543
165	0.0706728	0.273101	1.73575	1.16251	2.77089	0.00221702	0.215129	0.238471	1.09533	59.0915	10.5606	5.76998
166	0.0591247	0.170489	2.09535	1.32937	2.86643	-0.0335894	-1.00481	0.26884	0.945321	65.2794	3.9631	1.71375
167	0.172757	0.242768	1.43769	1.21181	3.08881	-0.517067	0.448329	0.208367	0.927151	60.4443	-19.0588	-2.91847
168	0.178351	0.246162	2.77364	1.35524	2.74041	-0.28055	-0.21161	0.252851	0.850941	56.3814	-17.5707	-4.45859
169	0.17836	0.27394	4.50493	1.28589	2.63713	0.240195	1.11013	0.169795	0.862099	61.3756	8.49476	-0.728037
170	0.155	0.283278	3.29747	1.23198	2.40263	0.475461	0.871258	0.107487	1.09748	71.9496	9.3752	5.33661
171	0.157423	0.270473	5.23397	1.2244	2.47064	0.565104	1.99695	0.183057	0.902392	73.7956	8.49476	4.41451
172	0.0935895	0.238577	2.88614	1.10998	3.21945	-0.422951	0.941369	0.287619	0.852565	0	1.15432	1.73969
173	0.227653	0.240875	5.644	1.5653	2.57999	-0.355567	0.727957	0.335707	0.951976	76.1621	-16.9017	-3.69473
174	0.254091	0.244124	4.9235	1.63636	2.54638	-0.23967	0.66759	0.255649	0.967311	75.3906	8.59774	-3.71965
175	0.252449	0.240717	7.05671	1.37696	3.02142	-0.429052	1.20758	0.254046	0.898237	72.0482	-1.23924	-3.17442
176	0.161606	0.241916	6.72225	1.21471	2.68718	-0.162908	1.38654	0.36563	1.07053	60.3076	25.097	5.49997
177	0.115831	0.241336	5.54988	1.23395	2.94613	0.167973	1.72196	0.160404	1.10871	75.7515	1.15432	6.18974
178	0.15043	0.243917	3.79788	1.14346	2.55574	-0.611479	0.137756	0.127262	1.00738	56.8129	1.15432	-2.41829
179	0.158345	0.30474	2.60083	1.18635	2.92797	0.282049	1.22073	0.166255	1.08608	52.1413	-0.694379	0.653819
180	0.200074	0.299052	0.837559	1.06004	3.18291	-0.190734	1.03554	0.146751	1.08479	58.757	-0.6646	0.449938

## Sheet: 4
id	label	ASD	MDD	SCZ
1	bankssts	-0.01	-0.008	-0.078
2	caudal anterior cingulate	-0.039	0.009	-0.049
3	caudal middle frontal	-0.033	-0.011	-0.088
4	cuneus	0.01	-0.027	-0.066
5	entorhinal	-0.024	-0.011	-0.055
6	fusiform	-0.015	-0.015	-0.098
7	inferior parietal	-0.027	-0.012	-0.108
8	inferior temporal	-0.026	-0.018	-0.097
9	isthmus cingulate	0.004	-0.013	-0.066
10	lateral occipital	0.012	-0.006	-0.105
11	lateral orbitofrontal	-0.008	-0.013	-0.092
12	lingual	0.008	-0.02	-0.075
13	medial orbitofrontal	-0.007	-0.009	-0.094
14	middle temporal	-0.035	-0.019	-0.139
15	parahippocampal	0.004	0.003	-0.066
16	paracentral	-0.009	-0.009	-0.054
17	pars opercularis	0.003	-0.01	-0.109
18	pars orbitalis	-0.003	-0.008	-0.103
19	pars triangularis	0.025	-0.015	-0.102
20	pericalcarine	0.027	-0.027	-0.039
21	postcentral	0.002	0	-0.089
22	posterior cingulate	-0.011	-0.016	-0.072
23	precentral	-0.024	-0.009	-0.132
24	precuneus	0.007	-0.012	-0.094
25	rostral anterior cingulate	-0.007	-0.009	-0.02
26	rostral middle frontal	-0.004	-0.018	-0.069
27	superior frontal	0.006	-0.015	-0.134
28	superior parietal	-0.014	0	-0.073
29	superior temporal	0.019	-0.007	-0.12
30	supramarginal	-0.006	-0.011	-0.125
31	frontal pole	0	-0.009	-0.088
32	temporal pole	-0.032	-0.003	-0.091
33	transverse temporal	0.038	-0.005	-0.117
34	insula	-0.008	-0.018	-0.135
